# Supplementary material for: Tight junction protein LSR is a host defense factor against SARS-CoV-2 infection in the small intestine
Source: EMBO J. 2024 Oct 23;43(23):6124–51. doi: 10.1038/s44318-024-00281-4 (PMC11612383; doi:10.1038/s44318-024-00281-4)
Supplement: Supplementary file 5 — Source data Fig. 1 [file 44318_2024_281_MOESM5_ESM.zip]

Archive with 76 entries (64 files):
- Figure1/
- Figure1/1A.xlsx
- Figure1/1B/
- Figure1/1B/1B.pdf
- Figure1/1B/1B.xlsx
- Figure1/1B/western LSR.png
- Figure1/1B/western Spike.png
- Figure1/1B/western actin.png
- Figure1/1C.xlsx
- Figure1/1D/
- Figure1/1D/1D.pdf
- Figure1/1D/1D.xlsx
- Figure1/1D/western LSR.png
- Figure1/1D/western Spike.png
- Figure1/1D/western actin.png
- Figure1/1E.xlsx
- Figure1/1F/
- Figure1/1F/1F.pdf
- Figure1/1F/1F.xlsx
- Figure1/1F/western LSR.png
- Figure1/1F/western Spike.png
- Figure1/1F/western actin.png
- Figure1/1G.xlsx
- Figure1/1H/
- Figure1/1H/1H.xlsx
- Figure1/1H/IF LSR Control.tif
- Figure1/1H/IF LSR VSV-SARS-COV-2.tif
- Figure1/1I.xlsx
- Figure1/1J/
- Figure1/1J/1J.pdf
- Figure1/1J/1J.xlsx
- Figure1/1J/western LSR Omicron.png
- Figure1/1J/western LSR SARS-COV-2 WT.png
- Figure1/1J/western LSR XBB.png
- Figure1/1J/western actin Omicron.png
- Figure1/1J/western actin SARS-COV-2 WT.png
- Figure1/1J/western actin XBB.png
- Figure1/1K/
- Figure1/1K/1K.xlsx
- Figure1/1K/IF LSR SARS-COV-2.tif
- Figure1/1K/IF LSR control.tif
- Figure1/1K/IF Spike SARS-COV-2.tif
- Figure1/1K/IF Spike control.tif
- Figure1/1K/IF merge SARS-COV-2.tif
- Figure1/1K/IF merge control.tif
- Figure1/1L.xlsx
- Figure1/1M/
- Figure1/1M/1M.pdf
- Figure1/1M/1M.xlsx
- Figure1/1M/western LSR Omicron.png
- Figure1/1M/western LSR SARS-COV-2 WT.png
- Figure1/1M/western LSR XBB.png
- Figure1/1M/western actin Omicron.png
- Figure1/1M/western actin SARS-COV-2 WT.png
- Figure1/1M/western actin XBB.png
- Figure1/1N.xlsx
- Figure1/1O.xlsx
- Figure1/1P/
- Figure1/1P/IF LSR Omicron.tif
- Figure1/1P/IF LSR VSV-SARS-CoV-2.tif
- Figure1/1P/IF LSR WT.tif
- Figure1/1P/IF LSR XBB.tif
- Figure1/1P/IF LSR control-1.tif
- Figure1/1P/IF LSR control-2.tif
- Figure1/1Q/
- Figure1/1Q/1Q.xlsx
- Figure1/1Q/IF LSR SARS-COV-2.tif
- Figure1/1Q/IF LSR control.tif
- Figure1/1R/
- Figure1/1R/1R.xlsx
- Figure1/1R/IF PI LSR VSV-SARS-CoV-2.tif
- Figure1/1R/IF PI LSR control.tif
- Figure1/1S/
- Figure1/1S/1S.xlsx
- Figure1/1S/IF PI LSR SARS-CoV-2 WT.tif
- Figure1/1S/IF PI LSR control.tif
