# Supplementary material for: Tight junction protein LSR is a host defense factor against SARS-CoV-2 infection in the small intestine
Source: EMBO J. 2024 Oct 23;43(23):6124–51. doi: 10.1038/s44318-024-00281-4 (PMC11612383; doi:10.1038/s44318-024-00281-4)
Supplement: Supplementary file 5 — Source data Fig. 1 [file 44318_2024_281_MOESM5_ESM.zip › Figure1/1A.xlsx]

## Sheet: Sheet1
		Control				Avg.	VSV-SARS-CoV-2				Avg.	p-Value
	Caco-2	1.02875	0.946543	1.02698	0.997732	1	0.60044	0.677447	0.717839	0.764532	0.690064	0.000233369
	hACE2-HIEC-6	0.946376	0.946449	1.05658	1.05059	1	0.650302	0.58137	0.561306	0.596471	0.597362	3.22843e-05
