# Supplementary material for: Tight junction protein LSR is a host defense factor against SARS-CoV-2 infection in the small intestine
Source: EMBO J. 2024 Oct 23;43(23):6124–51. doi: 10.1038/s44318-024-00281-4 (PMC11612383; doi:10.1038/s44318-024-00281-4)
Supplement: Supplementary file 5 — Source data Fig. 1 [file 44318_2024_281_MOESM5_ESM.zip › Figure1/1B/1B.xlsx]

## Sheet: Sheet1
LSR	MOI	0	0.1	0.5	1	5	10
		0.963895	0.904465	0.867129	0.642458	0.634379	0.537205
		1.03014	0.973626	0.934755	0.697296	0.585502	0.482604
		1.00596	0.96646	0.898244	0.605147	0.544581	0.486798
	Avg.	1	0.948184	0.900043	0.6483	0.588154	0.502202
	p-Value		0.15139	0.0220794	0.00044038	0.000220062	4.4676e-05
Spike	MOI	0	0.1	0.5	1	5	10
		0	0.544771	0.574693	0.943925	1.15563	1.33583
		0	0.541359	0.607897	0.834739	1.05354	1.39896
		0	0.519651	0.694859	0.852494	0.982415	1.30501
	Avg.	0	0.53526	0.625816	0.877053	1.06386	1.3466
