# Supplementary material for: Tight junction protein LSR is a host defense factor against SARS-CoV-2 infection in the small intestine
Source: EMBO J. 2024 Oct 23;43(23):6124–51. doi: 10.1038/s44318-024-00281-4 (PMC11612383; doi:10.1038/s44318-024-00281-4)
Supplement: Supplementary file 5 — Source data Fig. 1 [file 44318_2024_281_MOESM5_ESM.zip › Figure1/1C.xlsx]

## Sheet: Sheet1
	MOI	0	0.1	0.5	1	5	10
		0.824592	0.926994	0.886493	0.582783	0.631263	0.681023
		1.14472	1.06422	0.733567	0.69244	0.521516	0.63585
		1.03069	0.77624	0.707945	0.418336	0.668093	0.518164
	Avg.	1	0.922486	0.776002	0.56452	0.606957	0.611679
	p-Value		0.569552	0.10908	0.0239801	0.0191486	0.0211946
