# Supplementary material for: Tight junction protein LSR is a host defense factor against SARS-CoV-2 infection in the small intestine
Source: EMBO J. 2024 Oct 23;43(23):6124–51. doi: 10.1038/s44318-024-00281-4 (PMC11612383; doi:10.1038/s44318-024-00281-4)
Supplement: Supplementary file 5 — Source data Fig. 1 [file 44318_2024_281_MOESM5_ESM.zip › Figure1/1D/1D.xlsx]

## Sheet: Sheet1
LSR	Time	0 h	3 h	6 h	12 h	24 h	48 h
		0.980522	0.927367	0.96368	0.789048	0.470435	0.184978
		1.04511	0.962236	0.861408	0.792891	0.437997	0.232952
		0.974367	0.92897	0.81168	0.670413	0.513309	0.268476
	Avg.	1	0.939524	0.878923	0.750784	0.473914	0.228802
	p-Value		0.0752902	0.0731714	0.00568302	7.46133e-05	2.01717e-05
Spike	Time	0 h	3 h	6 h	12 h	24 h	48 h
		0	0.586801	0.934525	1.03495	1.40247	1.49151
		0	0.548699	0.904362	0.998476	1.15862	1.39158
		0	0.533641	0.831149	0.957661	1.27968	1.52928
	Avg.	0	0.55638	0.890012	0.997029	1.28026	1.47079
