# Supplementary material for: Tight junction protein LSR is a host defense factor against SARS-CoV-2 infection in the small intestine
Source: EMBO J. 2024 Oct 23;43(23):6124–51. doi: 10.1038/s44318-024-00281-4 (PMC11612383; doi:10.1038/s44318-024-00281-4)
Supplement: Supplementary file 5 — Source data Fig. 1 [file 44318_2024_281_MOESM5_ESM.zip › Figure1/1E.xlsx]

## Sheet: Sheet1
Time	0 h	3 h	6 h	12 h	24 h	48 h
	1.02005	1.02158	0.810098	0.840019	0.747398	0.487116
	0.919395	0.888294	0.981342	0.573825	0.520485	0.5491
	1.06055	0.814275	0.969548	0.721196	0.859722	0.52702
Avg.	1	0.90805	0.920329	0.71168	0.709202	0.521079
p-Value		0.280536	0.314695	0.0302679	0.0548505	0.000469298
