# Supplementary material for: Tight junction protein LSR is a host defense factor against SARS-CoV-2 infection in the small intestine
Source: EMBO J. 2024 Oct 23;43(23):6124–51. doi: 10.1038/s44318-024-00281-4 (PMC11612383; doi:10.1038/s44318-024-00281-4)
Supplement: Supplementary file 5 — Source data Fig. 1 [file 44318_2024_281_MOESM5_ESM.zip › Figure1/1F/1F.xlsx]

## Sheet: Sheet1
		Control			Avg.	VSV-SARS-CoV-2			Avg.	p-Value
	LSR	0.961423	0.932701	1.10588	1	0.616024	0.626636	0.529948	0.590869	0.00268553
	Spike					1.00381	0.85554	0.852805	0.904051
