# Supplementary material for: Tight junction protein LSR is a host defense factor against SARS-CoV-2 infection in the small intestine
Source: EMBO J. 2024 Oct 23;43(23):6124–51. doi: 10.1038/s44318-024-00281-4 (PMC11612383; doi:10.1038/s44318-024-00281-4)
Supplement: Supplementary file 5 — Source data Fig. 1 [file 44318_2024_281_MOESM5_ESM.zip › Figure1/1G.xlsx]

## Sheet: Sheet1
		Control	VSV-SARS-CoV-2
		1.15924	0.67293
		0.888796	0.645276
		0.944755	0.781028
		1.00721	0.620667
	Avg.	1	0.679975
	p-Value		0.00335173
