# Supplementary material for: Tight junction protein LSR is a host defense factor against SARS-CoV-2 infection in the small intestine
Source: EMBO J. 2024 Oct 23;43(23):6124–51. doi: 10.1038/s44318-024-00281-4 (PMC11612383; doi:10.1038/s44318-024-00281-4)
Supplement: Supplementary file 5 — Source data Fig. 1 [file 44318_2024_281_MOESM5_ESM.zip › Figure1/1H/1H.xlsx]

## Sheet: Sheet1
		Control						Avg.	VSV-SARS-CoV-2						Avg.	p-Value
	Crypt	38.163	39.135	41.12	48.588	42.547	41.341	41.8157	22.118	23.908	24.215	25.853	31.538	26.031	25.6105	1.05493e-05
	villus	50.723	48.027	40.089	47.629	38.587	56.909	46.994	21.666	22.41	19.56	13.284	20.278	18.222	19.2367	4.15797e-06
