# Supplementary material for: Tight junction protein LSR is a host defense factor against SARS-CoV-2 infection in the small intestine
Source: EMBO J. 2024 Oct 23;43(23):6124–51. doi: 10.1038/s44318-024-00281-4 (PMC11612383; doi:10.1038/s44318-024-00281-4)
Supplement: Supplementary file 5 — Source data Fig. 1 [file 44318_2024_281_MOESM5_ESM.zip › Figure1/1I.xlsx]

## Sheet: Sheet1
		Control	SARS-Cov-2 WT	Omicron	XBB
		1.13581	0.587606	0.430356	0.57985
		0.988752	0.688342	0.530546	0.502066
		0.875436	0.566482	0.560667	0.450705
	Avg.	1	0.614143	0.50719	0.510874
	p-Value		0.0101761	0.00440936	0.00437059
