# Supplementary material for: Tight junction protein LSR is a host defense factor against SARS-CoV-2 infection in the small intestine
Source: EMBO J. 2024 Oct 23;43(23):6124–51. doi: 10.1038/s44318-024-00281-4 (PMC11612383; doi:10.1038/s44318-024-00281-4)
Supplement: Supplementary file 5 — Source data Fig. 1 [file 44318_2024_281_MOESM5_ESM.zip › Figure1/1J/1J.xlsx]

## Sheet: Sheet1
		Control			Avg.	Infection			Avg.	p-Value
	SARS-CoV-2 WT	1.13265	0.956947	0.910407	1	0.590534	0.652331	0.545392	0.596086	0.005592
	Omicron	0.929362	0.912192	1.15845	1	0.78274	0.569349	0.56362	0.63857	0.028034
	XBB	1.02031	1.01948	0.960213	1	0.617662	0.658801	0.651933	0.642799	0.000111368
