# Supplementary material for: Tight junction protein LSR is a host defense factor against SARS-CoV-2 infection in the small intestine
Source: EMBO J. 2024 Oct 23;43(23):6124–51. doi: 10.1038/s44318-024-00281-4 (PMC11612383; doi:10.1038/s44318-024-00281-4)
Supplement: Supplementary file 5 — Source data Fig. 1 [file 44318_2024_281_MOESM5_ESM.zip › Figure1/1K/1K.xlsx]

## Sheet: Sheet1
		Control	SARS-CoV-2
		34.272	13.686
		32.854	20.684
		27.231	16.363
		24.924	12.618
		33.835	18.285
		37.233	17.908
	Avg.	31.7248	16.5907
	p-Value		5.59637e-05
