# Supplementary material for: Tight junction protein LSR is a host defense factor against SARS-CoV-2 infection in the small intestine
Source: EMBO J. 2024 Oct 23;43(23):6124–51. doi: 10.1038/s44318-024-00281-4 (PMC11612383; doi:10.1038/s44318-024-00281-4)
Supplement: Supplementary file 5 — Source data Fig. 1 [file 44318_2024_281_MOESM5_ESM.zip › Figure1/1L.xlsx]

## Sheet: Sheet1
		Control	SARS-CoV-2 WT	Omicron	XBB
		0.951473	0.528542	0.745289	0.492259
		0.978095	0.524895	0.807449	0.494137
		0.994988	0.515741	0.519004	0.57624
		1.00264	0.849582	0.220779	0.492449
		1.03334	0.549377	0.73185	0.224403
		1.03946	0.331768	0.313357	0.794339
	Avg.	1	0.549984	0.556288	0.512304
	p-Value		7.1715e-05	0.00138134	7.64546e-05
