# Supplementary material for: Tight junction protein LSR is a host defense factor against SARS-CoV-2 infection in the small intestine
Source: EMBO J. 2024 Oct 23;43(23):6124–51. doi: 10.1038/s44318-024-00281-4 (PMC11612383; doi:10.1038/s44318-024-00281-4)
Supplement: Supplementary file 5 — Source data Fig. 1 [file 44318_2024_281_MOESM5_ESM.zip › Figure1/1M/1M.xlsx]

## Sheet: Sheet1
		Control			Avg.	Infection			Avg.	p-Value
	SARS-CoV-2 WT	0.972535	0.936903	1.09056	1	0.73423	0.625659	0.499248	0.619712	0.00985809
	Omicron	0.975736	1.02139	1.00288	1	0.478495	0.477943	0.44849	0.468309	5.59888e-06
	XBB	0.989608	1.03876	0.971631	1	0.657848	0.708374	0.65757	0.674597	0.000242518
