# Supplementary material for: Tight junction protein LSR is a host defense factor against SARS-CoV-2 infection in the small intestine
Source: EMBO J. 2024 Oct 23;43(23):6124–51. doi: 10.1038/s44318-024-00281-4 (PMC11612383; doi:10.1038/s44318-024-00281-4)
Supplement: Supplementary file 5 — Source data Fig. 1 [file 44318_2024_281_MOESM5_ESM.zip › Figure1/1N.xlsx]

## Sheet: Sheet1
	Control	VSV-SARS-CoV-2	SARS-CoV-2 WT	Omicron	XBB
		17499000	12988000	8792400	9060200
		15005000	5605100	10307000	16192000
		9714800	13516000	5790700	8346900
Avg.		1.40729e+07	1.0703e+07	8296700	11199700
