# Supplementary material for: Tight junction protein LSR is a host defense factor against SARS-CoV-2 infection in the small intestine
Source: EMBO J. 2024 Oct 23;43(23):6124–51. doi: 10.1038/s44318-024-00281-4 (PMC11612383; doi:10.1038/s44318-024-00281-4)
Supplement: Supplementary file 5 — Source data Fig. 1 [file 44318_2024_281_MOESM5_ESM.zip › Figure1/1O.xlsx]

## Sheet: Sheet1
		Control			Avg.	Infection			Avg.	p-Value
	VSV-SARS-CoV-2	1.01173	0.976399	1.01187	1	0.591856	0.570075	0.618111	0.593348	2.38783e-05
	SARS-CoV-2 WT	1.07096	1.10234	0.826695	1	0.568365	0.332395	0.666088	0.522283	0.0223281
	Omicron	1.05046	0.924282	1.02526	1	0.176277	0.241767	0.193822	0.203955	5.11985e-05
	XBB	0.764897	1.05376	1.18135	1	0.222639	0.43025	0.449919	0.367603	0.0115012
