# Supplementary material for: Tight junction protein LSR is a host defense factor against SARS-CoV-2 infection in the small intestine
Source: EMBO J. 2024 Oct 23;43(23):6124–51. doi: 10.1038/s44318-024-00281-4 (PMC11612383; doi:10.1038/s44318-024-00281-4)
Supplement: Supplementary file 5 — Source data Fig. 1 [file 44318_2024_281_MOESM5_ESM.zip › Figure1/1Q/1Q.xlsx]

## Sheet: Sheet1
		Control								Avg.	SARS-CoV-2								Avg.	p-Value
	Crypt	37.954	40.108	34.99	32.012	32.21	38.805	37.927	31.3	35.6632	28.308	25.774	21.273	18.551	20.726	19.411	23.978	26.338	23.0449	4.79629e-06
	villus	41.139	54.13	56.805	42.487	39.652	37.961	32.942	48.547	44.2079	12.516	12.83	10.071	11.314	10.32	10.108	8.28	9.86	10.6624	1.94315e-08
