# Supplementary material for: Tight junction protein LSR is a host defense factor against SARS-CoV-2 infection in the small intestine
Source: EMBO J. 2024 Oct 23;43(23):6124–51. doi: 10.1038/s44318-024-00281-4 (PMC11612383; doi:10.1038/s44318-024-00281-4)
Supplement: Supplementary file 5 — Source data Fig. 1 [file 44318_2024_281_MOESM5_ESM.zip › Figure1/1R/1R.xlsx]

## Sheet: Sheet1
		Control						Avg.	VSV-SARS-CoV-2						Avg.	p-Value
	Crypt	38.444	33.596	37.256	33.872	33.932	32.772	34.9787	31.048	23.028	25.012	30.168	19.4	24.508	25.5273	0.000894299
	Villus	39.6	31.1	44.124	29.668	35.368	34.964	35.804	19.828	18.388	19.232	21.184	22.92	19.788	20.2233	4.70291e-05
