# Supplementary material for: Tight junction protein LSR is a host defense factor against SARS-CoV-2 infection in the small intestine
Source: EMBO J. 2024 Oct 23;43(23):6124–51. doi: 10.1038/s44318-024-00281-4 (PMC11612383; doi:10.1038/s44318-024-00281-4)
Supplement: Supplementary file 5 — Source data Fig. 1 [file 44318_2024_281_MOESM5_ESM.zip › Figure1/1S/1S.xlsx]

## Sheet: Sheet1
	Control	SARS-CoV-2 WT
	62.247	13.282
	43.445	12.8
	44.719	19.535
	52.362	13.146
	50.814	24.779
	60.416	16.029
Avg.	52.3338	16.5952
p-Value		2.31654e-06
