# Supplementary material for: Tight junction protein LSR is a host defense factor against SARS-CoV-2 infection in the small intestine
Source: EMBO J. 2024 Oct 23;43(23):6124–51. doi: 10.1038/s44318-024-00281-4 (PMC11612383; doi:10.1038/s44318-024-00281-4)
Supplement: Supplementary file 6 — Source data Fig. 2 [file 44318_2024_281_MOESM6_ESM.zip]

Archive with 52 entries (43 files):
- Figure2/
- Figure2/2A/
- Figure2/2A/2A.pdf
- Figure2/2A/2A.xlsx
- Figure2/2A/western LSR CACO-2.png
- Figure2/2A/western LSR HIEC-6.png
- Figure2/2A/western LSR hACE2-HIEC-6.png
- Figure2/2A/western actin CACO-2.png
- Figure2/2A/western actin HIEC-6.png
- Figure2/2A/western actin hACE2-HIEC-6.png
- Figure2/2B/
- Figure2/2B/2B.pdf
- Figure2/2B/2B.xlsx
- Figure2/2B/western LSR Caco-2.png
- Figure2/2B/western LSR hACE2-HIEC-6.png
- Figure2/2B/western actin Caco-2.png
- Figure2/2B/western actin hACE2-HIEC-6.png
- Figure2/2C.xlsx
- Figure2/2D/
- Figure2/2D/2D.pdf
- Figure2/2D/2D.xlsx
- Figure2/2D/western LSR.png
- Figure2/2D/western actin.png
- Figure2/2E/
- Figure2/2E/2E.pdf
- Figure2/2E/2E.xlsx
- Figure2/2E/western LSR NSP1.png
- Figure2/2E/western LSR NSP14.png
- Figure2/2E/western LSR VSV-M.png
- Figure2/2E/western actin NSP1.png
- Figure2/2E/western actin NSP14.png
- Figure2/2E/western actin VSV-M.png
- Figure2/2F/
- Figure2/2F/2F.pdf
- Figure2/2F/2F.xlsx
- Figure2/2F/western LSR.png
- Figure2/2F/western actin.png
- Figure2/2G/
- Figure2/2G/2G.pdf
- Figure2/2G/2G.xlsx
- Figure2/2G/western LSR.png
- Figure2/2G/western actin.png
- Figure2/2H/
- Figure2/2H/2H.pdf
- Figure2/2H/2H.xlsx
- Figure2/2H/western LSR.png
- Figure2/2H/western actin.png
- Figure2/2I/
- Figure2/2I/2I.pdf
- Figure2/2I/2I.xlsx
- Figure2/2I/western LSR.png
- Figure2/2I/western actin.png
