# Supplementary material for: Tight junction protein LSR is a host defense factor against SARS-CoV-2 infection in the small intestine
Source: EMBO J. 2024 Oct 23;43(23):6124–51. doi: 10.1038/s44318-024-00281-4 (PMC11612383; doi:10.1038/s44318-024-00281-4)
Supplement: Supplementary file 6 — Source data Fig. 2 [file 44318_2024_281_MOESM6_ESM.zip › Figure2/2A/2A.xlsx]

## Sheet: Sheet1
		0 μg/ml			Avg.	1 μg/ml			Avg.	p-Value	2 μg/ml			Avg.	p-Value
	Caco-2	1.06017	0.994115	0.945718	1	1.01038	0.896714	0.777537	0.894878	0.233452	0.402448	0.453887	0.355768	0.404034	0.00016628
	hACE2-HIEC-6	0.995188	1.06176	0.943053	1	0.827092	0.910606	0.753407	0.830368	0.0407714	0.392746	0.413132	0.422443	0.40944	7.6097e-05
	HIEC-6	1.05283	0.991083	0.956091	1	1.14044	1.09567	1.02585	1.08732	0.116476	1.11369	1.11068	0.876548	1.03364	0.707614
