# Supplementary material for: Tight junction protein LSR is a host defense factor against SARS-CoV-2 infection in the small intestine
Source: EMBO J. 2024 Oct 23;43(23):6124–51. doi: 10.1038/s44318-024-00281-4 (PMC11612383; doi:10.1038/s44318-024-00281-4)
Supplement: Supplementary file 6 — Source data Fig. 2 [file 44318_2024_281_MOESM6_ESM.zip › Figure2/2B/2B.xlsx]

## Sheet: Sheet1
	Caco-2	0	0.4	0.8	1.6		hACE2-HIEC-6	0	0.4	0.8	1.6
		0.875085	0.765585	0.6936	0.481291			1.08213	0.937612	0.81888	0.570544
		1.06068	0.844642	0.674851	0.547787			0.912232	0.740994	0.585323	0.484137
		1.06424	0.852957	0.700821	0.63086			1.00563	0.776798	0.611787	0.568199
	Avg.	1	0.821061	0.689757	0.553313		Avg.	1	0.818468	0.671997	0.54096
	p-Value		0.0590187	0.00787903	0.00418419		p-Value		0.0802355	0.0208646	0.00126987
