# Supplementary material for: Tight junction protein LSR is a host defense factor against SARS-CoV-2 infection in the small intestine
Source: EMBO J. 2024 Oct 23;43(23):6124–51. doi: 10.1038/s44318-024-00281-4 (PMC11612383; doi:10.1038/s44318-024-00281-4)
Supplement: Supplementary file 6 — Source data Fig. 2 [file 44318_2024_281_MOESM6_ESM.zip › Figure2/2C.xlsx]

## Sheet: Sheet1
		Control	IFN-α 100	IFN-α 1000	IFN-β 100	IFN-β 1000	IFN-λ 100	IFN-λ 1000	IFN-γ 100	IFN-γ 1000
		0.985559	0.770776	0.629233	0.980065	0.788118	0.953502	0.866425	1.0488	0.800481
		1.04047	0.771162	0.651896	1.10461	0.818723	0.910134	0.890032	0.824769	0.750926
		0.973967	0.879012	0.59916	0.911288	1.1438	1.03917	0.705038	0.83072	0.814696
	Avg.	1	0.806983	0.626763	0.998655	0.91688	0.967602	0.820498	0.901431	0.788701
	p-Value		0.00961068	0.000128209	0.983235	0.512017	0.494084	0.0435942	0.267097	0.00169321
