# Supplementary material for: Tight junction protein LSR is a host defense factor against SARS-CoV-2 infection in the small intestine
Source: EMBO J. 2024 Oct 23;43(23):6124–51. doi: 10.1038/s44318-024-00281-4 (PMC11612383; doi:10.1038/s44318-024-00281-4)
Supplement: Supplementary file 6 — Source data Fig. 2 [file 44318_2024_281_MOESM6_ESM.zip › Figure2/2D/2D.xlsx]

## Sheet: Sheet1
		Control	VSV-M	NSP1	NSP14
		0.970817	0.809422	0.604655	0.771422
		1.00227	0.794529	0.60427	0.793195
		1.02691	0.74021	0.610322	0.743144
	Avg.	1	0.781387	0.606416	0.769254
	p-Value		0.00118933	1.7665e-05	0.000447526
