# Supplementary material for: Tight junction protein LSR is a host defense factor against SARS-CoV-2 infection in the small intestine
Source: EMBO J. 2024 Oct 23;43(23):6124–51. doi: 10.1038/s44318-024-00281-4 (PMC11612383; doi:10.1038/s44318-024-00281-4)
Supplement: Supplementary file 6 — Source data Fig. 2 [file 44318_2024_281_MOESM6_ESM.zip › Figure2/2E/2E.xlsx]

## Sheet: Sheet1
	VSV-M	0.5 μg	1.5 μg	3 μg		NSP1	0.5 μg	1.5 μg	3 μg			NSP14	0.5 μg	1.5 μg	3 μg
		1.05618	0.896463	0.732889			1.01059	0.82315	0.688721				1.05305	0.882286	0.750008
		0.964163	0.866719	0.673886			1.02284	0.85507	0.630765				1.01592	0.845467	0.647319
		0.979656	0.897761	0.714363			0.966569	0.861913	0.550542				0.931025	0.810139	0.732917
	Avg.	1	0.886981	0.707046		Avg.	1	0.846711	0.623343			Avg.	1	0.845964	0.710081
	p-Value		0.0200734	0.00092679		p-Value		0.00182201	0.000983247			p-Value		0.0209318	0.00381758
