# Supplementary material for: Tight junction protein LSR is a host defense factor against SARS-CoV-2 infection in the small intestine
Source: EMBO J. 2024 Oct 23;43(23):6124–51. doi: 10.1038/s44318-024-00281-4 (PMC11612383; doi:10.1038/s44318-024-00281-4)
Supplement: Supplementary file 6 — Source data Fig. 2 [file 44318_2024_281_MOESM6_ESM.zip › Figure2/2F/2F.xlsx]

## Sheet: Sheet1
		Control			Avg.	Spike			Avg.	Spike+MG132			Avg.
	0 h	100	100	100	100	100	100	100	100	100	100	100	100
	3 h	83.6279	81.6156	84.305	83.1828	79.9523	77.1105	76.846	77.9696	66.8522	67.651	65.5618	66.6883
	6 h	68.6408	63.186	64.0684	65.2984	55.6151	54.168	56.2896	55.3576	48.6094	47.186	48.8873	48.2276
	12 h	56.5747	55.051	58.186	56.6039	44.6419	42.1908	44.132	43.6549	40.0129	39.13	41.053	40.0653
