# Supplementary material for: Tight junction protein LSR is a host defense factor against SARS-CoV-2 infection in the small intestine
Source: EMBO J. 2024 Oct 23;43(23):6124–51. doi: 10.1038/s44318-024-00281-4 (PMC11612383; doi:10.1038/s44318-024-00281-4)
Supplement: Supplementary file 6 — Source data Fig. 2 [file 44318_2024_281_MOESM6_ESM.zip › Figure2/2G/2G.xlsx]

## Sheet: Sheet1
		Control			Avg.	Spike			Avg.	Spike+Baf-A1			Avg.
	0 h	100	100	100	100	100	100	100	100	100	100	100	100
	3 h	75.363	79.352	72.1876	75.6342	65.311	65.771	68.0618	66.3813	82.846	79.5156	81.3568	81.2395
	6 h	63.34	60.518	65.1108	62.9896	55.5151	53.2918	54.0038	54.2702	84.5558	82.131	80.511	82.3993
	12 h	54.0092	53.9752	50.7311	52.9052	46.0591	45.5613	43.2615	44.9606	70.375	71.649	69.8873	70.6371
