# Supplementary material for: Tight junction protein LSR is a host defense factor against SARS-CoV-2 infection in the small intestine
Source: EMBO J. 2024 Oct 23;43(23):6124–51. doi: 10.1038/s44318-024-00281-4 (PMC11612383; doi:10.1038/s44318-024-00281-4)
Supplement: Supplementary file 6 — Source data Fig. 2 [file 44318_2024_281_MOESM6_ESM.zip › Figure2/2H/2H.xlsx]

## Sheet: Sheet1
		VSV-SARS-CoV-2			Avg.	VSV-SARS-CoV-2+Baf-A1			Avg.
	0 h	100	100	100	100	100	100	100	100
	3 h	86.477	85.1884	87.1808	86.2821	97.3961	97.381	94.9391	96.5721
	6 h	75.1954	78.0913	71.5606	74.9491	92.2451	94.3345	88.2314	91.6036
	12 h	58.3727	64.7755	56.7323	59.9602	83.4321	87.0681	83.2583	84.5862
