# Supplementary material for: Tight junction protein LSR is a host defense factor against SARS-CoV-2 infection in the small intestine
Source: EMBO J. 2024 Oct 23;43(23):6124–51. doi: 10.1038/s44318-024-00281-4 (PMC11612383; doi:10.1038/s44318-024-00281-4)
Supplement: Supplementary file 6 — Source data Fig. 2 [file 44318_2024_281_MOESM6_ESM.zip › Figure2/2I/2I.xlsx]

## Sheet: Sheet1
		Spike			Avg.	Spike+Baf-A1			Avg.
	0 h	100	100	100	100	100	100	100	100
	3 h	87.7086	94.4375	89.5846	90.5769	94.9221	98.2314	95.4529	96.2021
	6 h	76.4864	82.2656	83.0381	80.5967	92.9409	94.0188	90.0826	92.3474
	12 h	69.0616	74.9543	75.9845	73.3334	86.9366	88.3815	88.1669	87.8283
