# Supplementary material for: Tight junction protein LSR is a host defense factor against SARS-CoV-2 infection in the small intestine
Source: EMBO J. 2024 Oct 23;43(23):6124–51. doi: 10.1038/s44318-024-00281-4 (PMC11612383; doi:10.1038/s44318-024-00281-4)
Supplement: Supplementary file 7 — Source data Fig. 3 [file 44318_2024_281_MOESM7_ESM.zip]

Archive with 72 entries (61 files):
- Figure3/
- Figure3/3A.xlsx
- Figure3/3B/
- Figure3/3B/3B.xlsx
- Figure3/3B/GFP 0.1μg LSR.jpg
- Figure3/3B/GFP 0.5μg LSR.tif
- Figure3/3B/GFP 1 μg LSR.tif
- Figure3/3B/GFP LSR KD.tif
- Figure3/3B/GFP control.tif
- Figure3/3C.xlsx
- Figure3/3D.xlsx
- Figure3/3E/
- Figure3/3E/3E.xlsx
- Figure3/3E/IF N protein Omicron LSR-KD.tif
- Figure3/3E/IF N protein Omicron LSR-OE.tif
- Figure3/3E/IF N protein Omicron Wildtype.tif
- Figure3/3E/IF N protein SARS-CoV-2 WT LSR-KD.tif
- Figure3/3E/IF N protein SARS-CoV-2 WT LSR-OE.tif
- Figure3/3E/IF N protein SARS-CoV-2 WT Wildtype.tif
- Figure3/3E/IF N protein XBB LSR-KD.tif
- Figure3/3E/IF N protein XBB LSR-OE.tif
- Figure3/3E/IF N protein XBB Wildtype.tif
- Figure3/3F/
- Figure3/3F/SARS-CoV-2 infected Mouse Model .jpeg
- Figure3/3G/
- Figure3/3G/3G.xlsx
- Figure3/3G/HE LSRvillKO control.tif
- Figure3/3G/HE LSRvillKO infected.tif
- Figure3/3G/HE WT control.tif
- Figure3/3G/HE WT infected.tif
- Figure3/3H.xlsx
- Figure3/3I.xlsx
- Figure3/3J/
- Figure3/3J/3J.xlsx
- Figure3/3J/IF N protein LSRvillKO SARS-CoV-2 WT.tif
- Figure3/3J/IF N protein LSRvillKO control.tif
- Figure3/3J/IF N protein WT SARS-CoV-2 WT.tif
- Figure3/3J/IF N protein WT control.tif
- Figure3/3K/
- Figure3/3K/TEM LSRvillKO.tif
- Figure3/3K/TEM WT.tif
- Figure3/3K/TEM expand LSRvillKO.tif
- Figure3/3K/TEM expand WT.tif
- Figure3/3L/
- Figure3/3L/3L.xlsx
- Figure3/3L/GFP LSR-OE VSV-SARS-CoV-2.tif
- Figure3/3L/GFP LSR-OE control.tif
- Figure3/3L/GFP WT VSV-SARS-CoV-2.tif
- Figure3/3L/GFP WT control.tif
- Figure3/3M/
- Figure3/3M/3M.xlsx
- Figure3/3M/HE LSR-OE Duodenum.tif
- Figure3/3M/HE LSR-OE Ileum.tif
- Figure3/3M/HE LSR-OE Jejunum.tif
- Figure3/3M/HE WT Duodenum.tif
- Figure3/3M/HE WT Ileum.tif
- Figure3/3M/HE WT Jejunum.tif
- Figure3/3N.xlsx
- Figure3/3O/
- Figure3/3O/SARS-CoV-2 infected organoids model.jpeg
- Figure3/3P.xlsx
- Figure3/3Q/
- Figure3/3Q/3Q.xlsx
- Figure3/3Q/IF N protein Omicron LSR-KD.tif
- Figure3/3Q/IF N protein Omicron LSR-OE.tif
- Figure3/3Q/IF N protein Omicron Wildtype.tif
- Figure3/3Q/IF N protein SARS-CoV-2 WT LSR-KD.tif
- Figure3/3Q/IF N protein SARS-CoV-2 WT LSR-OE.tif
- Figure3/3Q/IF N protein SARS-CoV-2 WT Wildtype.tif
- Figure3/3Q/IF N protein XBB LSR-KD.tif
- Figure3/3Q/IF N protein XBB LSR-OE.tif
- Figure3/3Q/IF N protein XBB Wildtype.tif
