# Supplementary material for: Tight junction protein LSR is a host defense factor against SARS-CoV-2 infection in the small intestine
Source: EMBO J. 2024 Oct 23;43(23):6124–51. doi: 10.1038/s44318-024-00281-4 (PMC11612383; doi:10.1038/s44318-024-00281-4)
Supplement: Supplementary file 7 — Source data Fig. 3 [file 44318_2024_281_MOESM7_ESM.zip › Figure3/3A.xlsx]

## Sheet: Sheet1
		Control	LSR KD	1 μg LSR	0.5 μg LSR	0.1 μg LSR
		720	975	274	245	674
		651	823	479	226	563
		727	946	492	233	635
		642	881	366	449	592
		841	934	473	386	521
		729	826	375	426	706
	Avg.	718.333	897.5	409.833	327.5	615.167
	p-Value		0.00103518	5.05741e-05	1.85888e-05	0.0298014
