# Supplementary material for: Tight junction protein LSR is a host defense factor against SARS-CoV-2 infection in the small intestine
Source: EMBO J. 2024 Oct 23;43(23):6124–51. doi: 10.1038/s44318-024-00281-4 (PMC11612383; doi:10.1038/s44318-024-00281-4)
Supplement: Supplementary file 7 — Source data Fig. 3 [file 44318_2024_281_MOESM7_ESM.zip › Figure3/3B/3B.xlsx]

## Sheet: Sheet1
		Control	LSR KD	1 μg LSR	0.5 μg LSR	0.1 μg LSR
		107.776	132.353	50.833	50.447	102.353
		109.527	128.198	56.421	50.535	118.198
		93.789	123.285	61.484	57.644	113.285
	Avg.	103.697	127.945	56.246	52.8753	111.279
	p-Value		0.0125568	0.00125872	0.000773915	0.329587
