# Supplementary material for: Tight junction protein LSR is a host defense factor against SARS-CoV-2 infection in the small intestine
Source: EMBO J. 2024 Oct 23;43(23):6124–51. doi: 10.1038/s44318-024-00281-4 (PMC11612383; doi:10.1038/s44318-024-00281-4)
Supplement: Supplementary file 7 — Source data Fig. 3 [file 44318_2024_281_MOESM7_ESM.zip › Figure3/3C.xlsx]

## Sheet: Sheet1
		Wildtype	LSR-KD	LSR-OE
		14114600	144473000	1861490
		10097300	75899200	909455
		8663650	80012600	1339450
	Avg.	1.09585e+07	1.00128e+08	1.37013e+06
	p-Value		0.0160617	0.00440724
