# Supplementary material for: Tight junction protein LSR is a host defense factor against SARS-CoV-2 infection in the small intestine
Source: EMBO J. 2024 Oct 23;43(23):6124–51. doi: 10.1038/s44318-024-00281-4 (PMC11612383; doi:10.1038/s44318-024-00281-4)
Supplement: Supplementary file 7 — Source data Fig. 3 [file 44318_2024_281_MOESM7_ESM.zip › Figure3/3D.xlsx]

## Sheet: Sheet1
		Wildtype			Avg.	LSR-KD			Avg.	p-Value	LSR-OE			Avg.	p-Value
	SARS-CoV-2 WT	9076520	6885810	11164900	27127230	121893000	85081200	75113900	282088100	0.00399913	1126770	971203	681679	2779652	0.00283587
	Omicron	2249490	3257190	2225200	7731880	16036300	25960500	15948300	57945100	0.00743228	530925	401866	291654	1224445	0.00333838
	XBB	1364810	2204610	3587710	7157130	26757600	15169600	17061800	58989000	0.00905582	236087	171309	417800	825196	0.0317943
