# Supplementary material for: Tight junction protein LSR is a host defense factor against SARS-CoV-2 infection in the small intestine
Source: EMBO J. 2024 Oct 23;43(23):6124–51. doi: 10.1038/s44318-024-00281-4 (PMC11612383; doi:10.1038/s44318-024-00281-4)
Supplement: Supplementary file 7 — Source data Fig. 3 [file 44318_2024_281_MOESM7_ESM.zip › Figure3/3E/3E.xlsx]

## Sheet: Sheet1
	Percentage of N protein positive cells
	SARS-CoV-2 WT	Wildtype	LSR-KD	LSR-OE		Omicron	Wildtype	LSR-KD	LSR-OE		XBB	Wildtype	LSR-KD	LSR-OE
		16.6692	39.1571	8.94504			15.0083	37.6346	7.95076			14.8077	39.8363	8.47273
		15.9988	41.0601	9.01952			13.1591	39.0148	7.50885			13.5324	40.7985	7.82248
		13.883	43.5752	8.98405			14.4101	37.391	9.35837			13.7384	41.8227	8.52999
		14.796	37.0765	9.39642			15.827	40.7422	9.56922			14.2075	38.3228	7.74804
		15.5505	41.3105	10.0644			16.4807	37.2689	7.88686			13.923	37.9715	6.83763
		14.0044	40.9836	9.30918			16.7467	38.1482	7.78725			13.7486	38.9626	7.57692
	Avg.	15.1503	40.5272	9.28643		Avg.	15.272	38.3666	8.34355		Avg.	13.993	39.6191	7.8313
	p-Value		2.21474e-10	2.85589e-07		p-Value		4.24061e-11	1.03618e-06		p-Value		2.15354e-12	2.81492e-09
	Mean fluorescence intensity of N-protein
	SARS-CoV-2 WT	Wildtype	LSR-KD	LSR-OE		Omicron	Wildtype	LSR-KD	LSR-OE		XBB	Wildtype	LSR-KD	LSR-OE
		18.145	40.46	5.218			15.156	40.169	5.582			11.411	48.986	3.194
		11.492	37.308	3.765			11.892	46.662	4.698			17.41	38.965	3.692
		17.575	49.603	4.424			18.785	37.562	3.773			12.888	40.52	2.813
		12.354	36.206	3.168			12.392	47.211	3.514			12.92	49.03	5.462
		15.639	39.461	2.465			13.294	49.254	3.544			15.307	41.744	3.698
		10.41	46.574	3.085			11.764	35.457	2.89			14.782	40.325	4.727
	Avg.	14.2692	41.602	3.6875		Avg.	13.8805	42.7192	4.00017		Avg.	14.1197	43.2617	3.931
	p-Value		8.62671e-07	1.97506e-05		p-Value		5.84545e-07	7.56843e-06		p-Value		5.81617e-08	9.50298e-07
