# Supplementary material for: Tight junction protein LSR is a host defense factor against SARS-CoV-2 infection in the small intestine
Source: EMBO J. 2024 Oct 23;43(23):6124–51. doi: 10.1038/s44318-024-00281-4 (PMC11612383; doi:10.1038/s44318-024-00281-4)
Supplement: Supplementary file 7 — Source data Fig. 3 [file 44318_2024_281_MOESM7_ESM.zip › Figure3/3G/3G.xlsx]

## Sheet: Sheet1
		Control		SARS-CoV-2
		WT	LSRvill KO	WT	LSRvill KO
		4	2	18	26
		3	3	16	28
		4	3	19	23
		2	4	20	24
		3	5	19	23
		2	2	23	26
	Avg.	3	3.16667	19.1667	25
	p-Value		0.78716		0.000882494
