# Supplementary material for: Tight junction protein LSR is a host defense factor against SARS-CoV-2 infection in the small intestine
Source: EMBO J. 2024 Oct 23;43(23):6124–51. doi: 10.1038/s44318-024-00281-4 (PMC11612383; doi:10.1038/s44318-024-00281-4)
Supplement: Supplementary file 7 — Source data Fig. 3 [file 44318_2024_281_MOESM7_ESM.zip › Figure3/3H.xlsx]

## Sheet: Sheet1
		WT						Avg.	WT+SARS-CoV-2						Avg.	p-Value	Lsr vill KO+SARS-CoV-2						Avg.	p-Value
	Il2	1.39075	0.643817	0.770956	1.21812	0.72403	1.25233	1	4.46127	1.93132	3.65873	1.53304	1.88324	3.80878	2.8794	0.00488429	5.63165	5.31729	4.77936	3.56437	4.89486	4.40708	4.76577	0.00923411
	Il6	1.02208	0.8258	1.0136	0.799501	1.3146	1.02442	1	4.72884	4.85286	7.01181	6.73869	5.77995	4.98758	5.68329	5.08646e-07	10.5463	4.36253	7.13569	12.6276	13.9419	6.6937	9.21793	0.04933
	Il12	0.881937	1.03473	1.42355	0.503206	1.09256	1.06402	1	3.00782	1.60714	1.51509	2.03511	1.45449	3.32399	2.15728	0.00846159	3.94045	3.03285	2.00493	2.95974	3.39762	3.53253	3.14468	0.0438283
	Cxcl10	0.720814	0.822305	1.41115	0.909692	0.796637	1.33941	1	3.64045	2.90128	2.3517	2.39643	2.16579	3.00236	2.743	4.50694e-05	3.11781	3.05804	4.28881	3.73519	3.13967	4.29398	3.60558	0.0249745
	Tnfα	1.7852	0.599369	0.616003	1.62309	0.627901	0.748434	1	2.5381	2.76572	5.45013	2.45845	2.08042	2.62515	2.98633	0.00473921	3.59719	6.88688	3.76963	3.90863	5.65417	8.50741	5.38732	0.031305
	Ifnα	0.782809	1.07038	0.995624	1.13049	0.947069	1.07363	1	5.25293	3.03964	5.36896	5.40353	4.51912	3.02232	4.43442	2.38437e-05	7.10412	4.7195	5.53546	9.98471	6.80837	5.75504	6.6512	0.0313409
	Ifnγ	1.6038	1.14801	0.592372	0.980086	0.84336	0.832373	1	3.66212	1.46685	1.69962	3.6761	2.43041	1.68696	2.43701	0.00801663	5.82975	5.18146	3.10605	5.58543	6.52094	2.94707	4.86178	0.00794623
