# Supplementary material for: Tight junction protein LSR is a host defense factor against SARS-CoV-2 infection in the small intestine
Source: EMBO J. 2024 Oct 23;43(23):6124–51. doi: 10.1038/s44318-024-00281-4 (PMC11612383; doi:10.1038/s44318-024-00281-4)
Supplement: Supplementary file 7 — Source data Fig. 3 [file 44318_2024_281_MOESM7_ESM.zip › Figure3/3I.xlsx]

## Sheet: Sheet1
		WT	Lsrvill KO
		1777780	50351700
		1413460	26132000
		1965700	47636900
		1316340	43663700
		2305830	14525000
		835558	34597200
	Avg.	1.60244e+06	3.61511e+07
	p-Value		0.000115471
