# Supplementary material for: Tight junction protein LSR is a host defense factor against SARS-CoV-2 infection in the small intestine
Source: EMBO J. 2024 Oct 23;43(23):6124–51. doi: 10.1038/s44318-024-00281-4 (PMC11612383; doi:10.1038/s44318-024-00281-4)
Supplement: Supplementary file 7 — Source data Fig. 3 [file 44318_2024_281_MOESM7_ESM.zip › Figure3/3J/3J.xlsx]

## Sheet: Sheet1
		Wildtype	Lsrvill KO
		4.52	8.68
		2.58	15.1
		4.43	14.02
		3.54	5.93
		3.85	7.5
		2.35	5.29
	Avg.	3.545	9.42
	p-Value		0.00710023
