# Supplementary material for: Tight junction protein LSR is a host defense factor against SARS-CoV-2 infection in the small intestine
Source: EMBO J. 2024 Oct 23;43(23):6124–51. doi: 10.1038/s44318-024-00281-4 (PMC11612383; doi:10.1038/s44318-024-00281-4)
Supplement: Supplementary file 7 — Source data Fig. 3 [file 44318_2024_281_MOESM7_ESM.zip › Figure3/3L/3L.xlsx]

## Sheet: Sheet1
		Wildtype	LSR-OE
		12.18	6.41
		8	5.42
		10.13	5.56
		10.49	3.6
		9.95	2.81
		10.89	2.52
	Avg.	10.2733	4.38667
	p-Value		4.74141e-05
