# Supplementary material for: Tight junction protein LSR is a host defense factor against SARS-CoV-2 infection in the small intestine
Source: EMBO J. 2024 Oct 23;43(23):6124–51. doi: 10.1038/s44318-024-00281-4 (PMC11612383; doi:10.1038/s44318-024-00281-4)
Supplement: Supplementary file 7 — Source data Fig. 3 [file 44318_2024_281_MOESM7_ESM.zip › Figure3/3M/3M.xlsx]

## Sheet: Sheet1
		WT	LSR-OE
		15	7
		12	4
		13	9
		14	6
		12	7
		14	8
		13	5
		13	6
	Avg.	13.25	6.5
	p-Value		9.30743e-08
