# Supplementary material for: Tight junction protein LSR is a host defense factor against SARS-CoV-2 infection in the small intestine
Source: EMBO J. 2024 Oct 23;43(23):6124–51. doi: 10.1038/s44318-024-00281-4 (PMC11612383; doi:10.1038/s44318-024-00281-4)
Supplement: Supplementary file 7 — Source data Fig. 3 [file 44318_2024_281_MOESM7_ESM.zip › Figure3/3N.xlsx]

## Sheet: Sheet1
		WT + VSV-SARS-CoV-2				Avg.	LSR-OE + VSV-SARS-CoV-2				Avg.	p-Value
	Lsr	0.833977	1.0147	1.07305	1.07827	1	2.50145	1.88701	2.70793	1.69191	2.19707	0.00297952
	Il2	1.17646	0.919998	1.09491	0.808636	1	0.22958	0.140532	0.336783	0.234464	0.23534	0.000168648
	Il6	1.29035	0.947145	0.858939	0.903563	1	0.35447	0.573555	0.176955	0.423139	0.38203	0.00294856
	Il12	0.914097	0.818659	1.32732	0.939929	1	0.78178	0.563657	0.777027	0.504046	0.656627	0.0419521
	Cxcl10	1.24153	0.88788	0.621455	1.24914	1	0.319165	0.486293	0.59064	0.402688	0.449696	0.0147249
	Tnfα	0.862962	0.865727	1.06881	1.2025	1	0.386426	0.474375	0.516201	0.420159	0.44929	0.000762101
	Ifnα	1.17488	1.03501	0.977135	0.812971	1	0.421222	0.422495	0.266942	0.666766	0.444356	0.00249673
	Ifnγ	0.989935	0.632445	1.17417	1.20345	1	0.250358	0.552001	0.3332	0.159942	0.323875	0.00487882
	Ly6g	1.07314	0.716624	1.32489	0.885341	1	0.512131	0.382481	0.5753	0.49288	0.490698	0.00973308
	F4/80	1.21811	0.927852	1.02204	0.832001	1	1.04139	0.745824	1.60853	0.929551	1.08132	0.703183
