# Supplementary material for: Tight junction protein LSR is a host defense factor against SARS-CoV-2 infection in the small intestine
Source: EMBO J. 2024 Oct 23;43(23):6124–51. doi: 10.1038/s44318-024-00281-4 (PMC11612383; doi:10.1038/s44318-024-00281-4)
Supplement: Supplementary file 7 — Source data Fig. 3 [file 44318_2024_281_MOESM7_ESM.zip › Figure3/3P.xlsx]

## Sheet: Sheet1
		Wildtype			Avg.	LSR-KD			Avg.	p-Value	LSR-OE			Avg.	p-Value
	SARS-CoV-2 WT	6366630	6073820	10663600	23104050	46325500	98036800	79762000	224124300	0.0116487	1147590	820043	582880	2550513	0.0101047
	Omicron	3389580	2302070	4781250	10472900	30357600	51068700	63637200	145063500	0.00994529	241412	279530	590811	1111753	0.0126625
	XBB	4951810	2306510	2194880	9453200	18177000	34001800	31090300	83269100	0.00762345	286896	349781	475118	1111795	0.0369188
