# Supplementary material for: Tight junction protein LSR is a host defense factor against SARS-CoV-2 infection in the small intestine
Source: EMBO J. 2024 Oct 23;43(23):6124–51. doi: 10.1038/s44318-024-00281-4 (PMC11612383; doi:10.1038/s44318-024-00281-4)
Supplement: Supplementary file 7 — Source data Fig. 3 [file 44318_2024_281_MOESM7_ESM.zip › Figure3/3Q/3Q.xlsx]

## Sheet: Sheet1
	Percentage of N protein positive cells
	SARS-CoV-2 WT	Wildtype	LSR-KD	LSR-OE		Omicron	Wildtype	LSR-KD	LSR-OE		XBB	Wildtype	LSR-KD	LSR-OE
		23.6309	48.8299	11.2149			18.5082	46.6665	13.57			19.4922	41.7248	14.8313
		24.1165	50.8151	12.3561			21.3848	43.8157	13.7264			20.6142	44.0277	12.1484
		24.0302	48.0659	11.1397			20.2576	46.182	12.9367			20.4905	48.1949	13.5742
		23.3646	44.1135	10.3592			19.424	46.9084	12.053			21.3902	46.0831	11.3253
		23.4996	47.8205	13.1424			21.6329	44.7071	11.2549			21.7294	44.946	12.0932
		24.4062	48.1929	10.5114			17.8919	42.3399	12.1086			20.4477	43.8303	12.5533
	Avg.	23.8413	47.973	11.4539		Avg.	19.8499	45.1033	12.6083		Avg.	20.694	44.8011	12.7543
	p-Value		1.27943e-10	1.53368e-10		p-Value		1.50106e-10	1.81208e-06		p-Value		2.1559e-10	1.25451e-07
	Mean fluorescence intensity of N-protein
	SARS-CoV-2 WT	Wildtype	LSR-KD	LSR-OE		Omicron	Wildtype	LSR-KD	LSR-OE		XBB	Wildtype	LSR-KD	LSR-OE
		11.698	31.211	4.257			11.188	26.0887	4.509			13.463	25.289	6.829
		15.709	40.084	7.111			14.054	38.1168	3.017			15.394	41.114	7.712
		12.715	24.742	5.814			10.702	28.6465	3.095			15.108	39.835	10.203
		10.653	22.678	8.946			18.71	27.4998	2.138			12.58	29.747	3.734
		10.243	31.351	4.227			18.967	24.3922	1.936			14.116	32.289	6.698
		18.152	23.335	5.048			12.285	36.6219	3.197			17.648	25.552	4.988
	Avg.	13.195	28.9002	5.9005		Avg.	14.3177	30.2277	2.982		Avg.	14.7182	32.3043	6.694
	p-Value		0.000391938	0.000590585		p-Value		0.00019336	2.57645e-05		p-Value		0.000119522	4.26892e-05
