# Supplementary material for: Tight junction protein LSR is a host defense factor against SARS-CoV-2 infection in the small intestine
Source: EMBO J. 2024 Oct 23;43(23):6124–51. doi: 10.1038/s44318-024-00281-4 (PMC11612383; doi:10.1038/s44318-024-00281-4)
Supplement: Supplementary file 8 — Source data Fig. 4 [file 44318_2024_281_MOESM8_ESM.zip]

Archive with 8 entries (7 files):
- Figure4/4A.xlsx
- Figure4/4B.xlsx
- Figure4/4C.xlsx
- Figure4/4D.xlsx
- Figure4/4E.xlsx
- Figure4/4F.xlsx
- Figure4/4G.xlsx
- Figure4/
