# Supplementary material for: Tight junction protein LSR is a host defense factor against SARS-CoV-2 infection in the small intestine
Source: EMBO J. 2024 Oct 23;43(23):6124–51. doi: 10.1038/s44318-024-00281-4 (PMC11612383; doi:10.1038/s44318-024-00281-4)
Supplement: Supplementary file 8 — Source data Fig. 4 [file 44318_2024_281_MOESM8_ESM.zip › Figure4/4A.xlsx]

## Sheet: Sheet1
	VSV-SARS-CoV-2	Wildtype	LSR-KD	LSR-OE		SARS-CoV-2 WT	Wildtype	LSR-KD	LSR-OE		Omicron	Wildtype	LSR-KD	LSR-OE
		2618.65	10561.4	299.183			3434.99	34687.1	602.809			2906	21791.6	400.222
		2899.41	10111.1	314.715			5387.72	22214.9	592.353			2842.58	33887.2	235.365
		1523.87	16603.7	339.979			4581.36	35456.8	473.408			4014.52	29696.3	380.012
	Avg.	2347.31	12425.4	317.959		Avg.	4468.02	30786.3	556.19		Avg.	3254.36	28458.4	338.533
	p-Value		0.00916621	0.00843543		p-Value		0.00369843	0.00233079		p-Value		0.00211537	0.00161432
