# Supplementary material for: Tight junction protein LSR is a host defense factor against SARS-CoV-2 infection in the small intestine
Source: EMBO J. 2024 Oct 23;43(23):6124–51. doi: 10.1038/s44318-024-00281-4 (PMC11612383; doi:10.1038/s44318-024-00281-4)
Supplement: Supplementary file 8 — Source data Fig. 4 [file 44318_2024_281_MOESM8_ESM.zip › Figure4/4B.xlsx]

## Sheet: Sheet1
	SARS-CoV-2 WT	Wildtype	LSR-KD	LSR-OE
		4.56061e+06	3.50653e+06	3.70124e+06
		2.0715e+06	4.70153e+06	2.64105e+06
		4.65222e+06	2.27286e+06	2.33141e+06
	Avg.	3.76144e+06	3.49364e+06	2.89123e+06
	p-Value		0.819354	0.407716
