# Supplementary material for: Tight junction protein LSR is a host defense factor against SARS-CoV-2 infection in the small intestine
Source: EMBO J. 2024 Oct 23;43(23):6124–51. doi: 10.1038/s44318-024-00281-4 (PMC11612383; doi:10.1038/s44318-024-00281-4)
Supplement: Supplementary file 8 — Source data Fig. 4 [file 44318_2024_281_MOESM8_ESM.zip › Figure4/4C.xlsx]

## Sheet: Sheet1
	VSV-SARS-CoV-2	Wildtype	LSR-KD	LSR-OE		SARS-CoV-2 WT	Wildtype	LSR-KD	LSR-OE		Omicron	Wildtype	LSR-KD	LSR-OE
		887.27	7098.21	260.702			1210.31	13503.3	342.515			1260.85	14746.8	353.789
		1364.16	6771.26	186.379			2010.69	11376.6	311.16			2329.02	11658.5	524.631
		929.585	9172.44	182.332			1403.67	6630.06	462.608			1922.89	9873.61	368.071
	Avg.	1060.34	7680.64	209.804		Avg.	1541.56	10503.3	372.095		Avg.	1837.58	12093	415.497
	p-Value		0.000991353	0.00531247		p-Value		0.011871	0.00888087		p-Value		0.00214768	0.0108277
