# Supplementary material for: Tight junction protein LSR is a host defense factor against SARS-CoV-2 infection in the small intestine
Source: EMBO J. 2024 Oct 23;43(23):6124–51. doi: 10.1038/s44318-024-00281-4 (PMC11612383; doi:10.1038/s44318-024-00281-4)
Supplement: Supplementary file 8 — Source data Fig. 4 [file 44318_2024_281_MOESM8_ESM.zip › Figure4/4D.xlsx]

## Sheet: Sheet1
		Wildtype	LSR-KD	LSR-OE
		2545.6	4203.2	1983.2
		3226.4	4499.2	1095.2
		2989.6	4292	1628
		3344.8	3256	2160.8
		2693.6	4114.4	1450.4
		2131.2	5298.4	1983.2
	Avg.	2723.2	4222.93	1864.8
	p-Value		0.00122658	0.00121068
