# Supplementary material for: Tight junction protein LSR is a host defense factor against SARS-CoV-2 infection in the small intestine
Source: EMBO J. 2024 Oct 23;43(23):6124–51. doi: 10.1038/s44318-024-00281-4 (PMC11612383; doi:10.1038/s44318-024-00281-4)
Supplement: Supplementary file 8 — Source data Fig. 4 [file 44318_2024_281_MOESM8_ESM.zip › Figure4/4E.xlsx]

## Sheet: Sheet1
		Wildtype			Avg.	LSR-KD			Avg.	p-Value	LSR-OE			Avg.	p-Value
	Control	6867200	3361500	6370000	5532900	128590000	122190000	86940000	1.12573e+08	0.00118468	824810	771180	889880	828623	0.0127112
	E-64D	594230	651220	625100	623517	19330000	12957000	16349000	16212000	0.0010663	91301	111350	94790	99147	7.54638e-06
	Camostat	4920400	4725700	3815400	4.48717e+06	61079000	101040000	102820000	88313000	0.00354664	945010	955030	888330	929457	0.00047782
