# Supplementary material for: Tight junction protein LSR is a host defense factor against SARS-CoV-2 infection in the small intestine
Source: EMBO J. 2024 Oct 23;43(23):6124–51. doi: 10.1038/s44318-024-00281-4 (PMC11612383; doi:10.1038/s44318-024-00281-4)
Supplement: Supplementary file 8 — Source data Fig. 4 [file 44318_2024_281_MOESM8_ESM.zip › Figure4/4F.xlsx]

## Sheet: Sheet1
		Wildtype			Avg.	LSR-KD			Avg.	p-Value	LSR-OE			Avg.	p-Value
	Control	12485000	14611000	12755000	1.32837e+07	158750000	126530000	191640000	1.58973e+08	0.0014963	1714900	1111300	971360	1.26585e+06	6.98835e-05
	E-64D	5427400	3028800	4279700	4245300	28604000	68548000	38289000	45147000	0.0274189	396040	357630	329800	361157	0.00497389
	Camostat	3227500	3099600	1968300	2.76513e+06	23422000	30128000	21457000	2.50023e+07	0.00111177	316390	331870	474550	374270	0.00405657
