# Supplementary material for: Tight junction protein LSR is a host defense factor against SARS-CoV-2 infection in the small intestine
Source: EMBO J. 2024 Oct 23;43(23):6124–51. doi: 10.1038/s44318-024-00281-4 (PMC11612383; doi:10.1038/s44318-024-00281-4)
Supplement: Supplementary file 8 — Source data Fig. 4 [file 44318_2024_281_MOESM8_ESM.zip › Figure4/4G.xlsx]

## Sheet: Sheet1
		Wildtype			Avg.	LSR-KD			Avg.	p-Value	LSR-OE			Avg.	p-Value
	Control	35880000	33321000	24407000	3.12027e+07	137150000	116350000	243060000	165520000	0.0270204	6557800	5552800	4965000	5.69187e+06	0.00189983
	Remdesivir	522470	669760	612400	601543	3348800	2673100	4847100	3623000	0.00935622	179230	178450	137280	164987	0.000634545
