# Supplementary material for: Tight junction protein LSR is a host defense factor against SARS-CoV-2 infection in the small intestine
Source: EMBO J. 2024 Oct 23;43(23):6124–51. doi: 10.1038/s44318-024-00281-4 (PMC11612383; doi:10.1038/s44318-024-00281-4)
Supplement: Supplementary file 9 — Source data Fig. 5 [file 44318_2024_281_MOESM9_ESM.zip]

Archive with 68 entries (50 files):
- Figure5/
- Figure5/5A/
- Figure5/5A/5A.pdf
- Figure5/5A/western ACE2.png
- Figure5/5A/western LSR.png
- Figure5/5B/
- Figure5/5B/5B.pdf
- Figure5/5B/western ACE2.png
- Figure5/5B/western spike.png
- Figure5/5C/
- Figure5/5C/5C.pdf
- Figure5/5C/western ACE2.png
- Figure5/5C/western spike.png
- Figure5/5D.xlsx
- Figure5/5E/
- Figure5/5E/IF ACE2.tif
- Figure5/5E/IF LSR.tif
- Figure5/5E/IF merge.tif
- Figure5/5F/
- Figure5/5F/IF ACE2.tif
- Figure5/5F/IF LSR.tif
- Figure5/5F/IF merge.tif
- Figure5/5G/
- Figure5/5G/5G.pdf
- Figure5/5G/western ACE2.png
- Figure5/5G/western LSR.png
- Figure5/5H/
- Figure5/5H/5H.pdf
- Figure5/5H/western ACE2.png
- Figure5/5H/western LSR.png
- Figure5/5I/
- Figure5/5I/5I.pdf
- Figure5/5I/western ACE2.png
- Figure5/5I/western LSR.png
- Figure5/5J/
- Figure5/5J/5J.pdf
- Figure5/5J/western ACE2.png
- Figure5/5J/western LSR.png
- Figure5/5K/
- Figure5/5K/5K.pdf
- Figure5/5K/western ACE2.png
- Figure5/5K/western LSR.png
- Figure5/5L/
- Figure5/5L/5L.pdf
- Figure5/5L/western ACE2.png
- Figure5/5L/western LSR.png
- Figure5/5M/
- Figure5/5M/5M.pdf
- Figure5/5M/western ACE2.png
- Figure5/5M/western LSR.png
- Figure5/5N/
- Figure5/5N/Schematic diagram of different human LSR isoforms and CRD domain mutation.tif
- Figure5/5O/
- Figure5/5O/5O.pdf
- Figure5/5O/western ACE2.png
- Figure5/5O/western LSR.png
- Figure5/5P/
- Figure5/5P/5P.pdf
- Figure5/5P/western ACE2.png
- Figure5/5P/western LSR.png
- Figure5/5Q/
- Figure5/5Q/5Q.pdf
- Figure5/5Q/western ACE2.png
- Figure5/5Q/western spike.png
- Figure5/5R/
- Figure5/5R/5R.pdf
- Figure5/5R/western ACE2.png
- Figure5/5R/western Spike.png
