# Supplementary material for: Tight junction protein LSR is a host defense factor against SARS-CoV-2 infection in the small intestine
Source: EMBO J. 2024 Oct 23;43(23):6124–51. doi: 10.1038/s44318-024-00281-4 (PMC11612383; doi:10.1038/s44318-024-00281-4)
Supplement: Supplementary file 9 — Source data Fig. 5 [file 44318_2024_281_MOESM9_ESM.zip › Figure5/5D.xlsx]

## Sheet: Sheet1
		ACE2	ACE2+LSR
		1.24936e+07	2.66626e+06
		8.17908e+06	1.74364e+06
		1.33962e+07	3.97706e+06
	Avg.	1.13563e+07	2.79566e+06
	p-Value		0.00785542
