# Supplementary material for: Tight junction protein LSR is a host defense factor against SARS-CoV-2 infection in the small intestine
Source: EMBO J. 2024 Oct 23;43(23):6124–51. doi: 10.1038/s44318-024-00281-4 (PMC11612383; doi:10.1038/s44318-024-00281-4)
Supplement: Supplementary file 10 — Source data Fig. 6 [file 44318_2024_281_MOESM10_ESM.zip]

Archive with 34 entries (27 files):
- Figure6/
- Figure6/6A/
- Figure6/6A/IF LSR nonpermeabilized anti LSR-C.tif
- Figure6/6A/IF LSR nonpermeabilized anti LSR-N.tif
- Figure6/6A/IF LSR permeabilized anti LSR-C.tif
- Figure6/6A/IF LSR permeabilized anti LSR-N.tif
- Figure6/6A/IF cellmask nonpermeabilized anti LSR-C.tif
- Figure6/6A/IF cellmask nonpermeabilized anti LSR-N.tif
- Figure6/6A/IF cellmask permeabilized anti LSR-C.tif
- Figure6/6A/IF cellmask permeabilized anti LSR-N.tif
- Figure6/6A/IF merge nonpermeabilized anti LSR-C.tif
- Figure6/6A/IF merge nonpermeabilized anti LSR-N.tif
- Figure6/6A/IF merge permeabilized anti LSR-C.tif
- Figure6/6A/IF merge permeabilized anti LSR-N.tif
- Figure6/6B/
- Figure6/6B/Schematic diagram of the plasmids expressing human LSR with a flag tag in the C-terminal or N-terminal.tif
- Figure6/6C/
- Figure6/6C/6C.pdf
- Figure6/6C/western Flag.png
- Figure6/6D/
- Figure6/6D/IF Flag C-Flag.tif
- Figure6/6D/IF Flag N-Flag.tif
- Figure6/6D/IF cellmask C-Flag.tif
- Figure6/6D/IF cellmask N-Flag.tif
- Figure6/6D/IF merge C-Flag.tif
- Figure6/6D/IF merge N-Flag.tif
- Figure6/6E/
- Figure6/6E/6E.pdf
- Figure6/6E/western ACE2.png
- Figure6/6E/western Flag.png
- Figure6/6F/
- Figure6/6F/6F.pdf
- Figure6/6F/western ACE2.png
- Figure6/6F/western Flag.png
