# Supplementary material for: Tight junction protein LSR is a host defense factor against SARS-CoV-2 infection in the small intestine
Source: EMBO J. 2024 Oct 23;43(23):6124–51. doi: 10.1038/s44318-024-00281-4 (PMC11612383; doi:10.1038/s44318-024-00281-4)
Supplement: Supplementary file 11 — Source data Fig. 7 [file 44318_2024_281_MOESM11_ESM.zip]

Archive with 42 entries (38 files):
- Figure7/
- Figure7/7A.xlsx
- Figure7/7B.xlsx
- Figure7/7C.xlsx
- Figure7/7D.xlsx
- Figure7/7E.xlsx
- Figure7/7F.xlsx
- Figure7/7G/
- Figure7/7G/IF ACE2.tif
- Figure7/7G/IF CRD1.tif
- Figure7/7G/IF merge.tif
- Figure7/7H/
- Figure7/7H/7H.xlsx
- Figure7/7H/HE VSV-SARS-CoV-2 Duodeum.tif
- Figure7/7H/HE VSV-SARS-CoV-2 Ileum.tif
- Figure7/7H/HE VSV-SARS-CoV-2 Jejunum.tif
- Figure7/7H/HE VSV-SARS-CoV-2+CRD1 Duodeum.tif
- Figure7/7H/HE VSV-SARS-CoV-2+CRD1 Ileum.tif
- Figure7/7H/HE VSV-SARS-CoV-2+CRD1 Jejunum.tif
- Figure7/7H/HE control Duodeum.tif
- Figure7/7H/HE control Ileum.tif
- Figure7/7H/HE control Jejunum.tif
- Figure7/7I.xlsx
- Figure7/7J.xlsx
- Figure7/7K.xlsx
- Figure7/7L.xlsx
- Figure7/7M/
- Figure7/7M/7M.xlsx
- Figure7/7M/HE Omicron SARS-CoV-2+CRD1.tif
- Figure7/7M/HE Omicron SARS-CoV-2.tif
- Figure7/7M/HE Omicron control.tif
- Figure7/7M/HE WT SARS-CoV-2+CRD1.tif
- Figure7/7M/HE WT SARS-CoV-2.tif
- Figure7/7M/HE WT control.tif
- Figure7/7M/HE XBB SARS-CoV-2+CRD1.tif
- Figure7/7M/HE XBB SARS-CoV-2.tif
- Figure7/7M/HE XBB control.tif
- Figure7/7N.xlsx
- Figure7/7O.xlsx
- Figure7/7P.xlsx
- Figure7/7Q.xlsx
- Figure7/7R.xlsx
