# Supplementary material for: Tight junction protein LSR is a host defense factor against SARS-CoV-2 infection in the small intestine
Source: EMBO J. 2024 Oct 23;43(23):6124–51. doi: 10.1038/s44318-024-00281-4 (PMC11612383; doi:10.1038/s44318-024-00281-4)
Supplement: Supplementary file 11 — Source data Fig. 7 [file 44318_2024_281_MOESM11_ESM.zip › Figure7/7A.xlsx]

## Sheet: Sheet1
		0 μg/ml CRD1	5 μg/ml CRD1	10 μg/ml CRD1	20 μg/ml CRD1
		1.25963e+07	4.54054e+06	2.46799e+06	1.20775e+06
		6.83244e+06	6.442e+06	1.17371e+06	1.01996e+06
		7.07494e+06	3.50959e+06	3.43697e+06	752542
	Avg.	8.83455e+06	4.83071e+06	2.35956e+06	993416
	p-Value		0.125052	0.0314126	0.0141932
