# Supplementary material for: Tight junction protein LSR is a host defense factor against SARS-CoV-2 infection in the small intestine
Source: EMBO J. 2024 Oct 23;43(23):6124–51. doi: 10.1038/s44318-024-00281-4 (PMC11612383; doi:10.1038/s44318-024-00281-4)
Supplement: Supplementary file 11 — Source data Fig. 7 [file 44318_2024_281_MOESM11_ESM.zip › Figure7/7B.xlsx]

## Sheet: Sheet1
		0 μg/ml CRD1	5 μg/ml CRD1	10 μg/ml CRD1	20 μg/ml CRD1
		5769000	6695900	3674100	748930
		8263000	4876100	2383200	1051400
		7650600	8310200	1782700	412390
	Avg.	7.22753e+06	6627400	2.61333e+06	737573
	p-Value		0.654664	0.00784829	0.00109994
