# Supplementary material for: Tight junction protein LSR is a host defense factor against SARS-CoV-2 infection in the small intestine
Source: EMBO J. 2024 Oct 23;43(23):6124–51. doi: 10.1038/s44318-024-00281-4 (PMC11612383; doi:10.1038/s44318-024-00281-4)
Supplement: Supplementary file 11 — Source data Fig. 7 [file 44318_2024_281_MOESM11_ESM.zip › Figure7/7C.xlsx]

## Sheet: Sheet1
		0 μg/ml CRD1	5 μg/ml CRD1	10 μg/ml CRD1	20 μg/ml CRD1
		5085200	4190000	334790	316080
		8617500	1166800	509000	275840
		9665800	2083100	896180	514600
	Avg.	7789500	2.47997e+06	579990	368840
	p-Value		0.0323161	0.00666911	0.00589364
