# Supplementary material for: Tight junction protein LSR is a host defense factor against SARS-CoV-2 infection in the small intestine
Source: EMBO J. 2024 Oct 23;43(23):6124–51. doi: 10.1038/s44318-024-00281-4 (PMC11612383; doi:10.1038/s44318-024-00281-4)
Supplement: Supplementary file 11 — Source data Fig. 7 [file 44318_2024_281_MOESM11_ESM.zip › Figure7/7D.xlsx]

## Sheet: Sheet1
		0 μg/ml CRD1	2.5 μg/ml CRD1	5 μg/ml CRD1	10 μg/ml CRD1	20 μg/ml CRD1	40 μg/ml CRD1
		1.03712	1.02391	1.02878	1.02044	1.09516	0.882803
		1.04407	1.05589	1.04963	1.06319	1.05728	0.882455
		0.960309	1.05728	1.0392	1.05554	1.04198	0.955443
		1.05902	1.03608	1.01522	1.09134	1.08056	1.018
		0.899486	1.07187	1.02044	1.03747	1.05728	1.01348
	Avg.	0.972937	1.05508	1.02496	1.06145	1.05994	0.995644
	p-Value		0.159046	0.352174	0.139661	0.070313	0.277856
