# Supplementary material for: Tight junction protein LSR is a host defense factor against SARS-CoV-2 infection in the small intestine
Source: EMBO J. 2024 Oct 23;43(23):6124–51. doi: 10.1038/s44318-024-00281-4 (PMC11612383; doi:10.1038/s44318-024-00281-4)
Supplement: Supplementary file 11 — Source data Fig. 7 [file 44318_2024_281_MOESM11_ESM.zip › Figure7/7E.xlsx]

## Sheet: Sheet1
		Control			Avg.	pre-treated CRD1			Avg.	p-Value	co-treated CRD1			Avg.	p-Value	post-treated CRD1			Avg.	p-Value
	SARS-CoV-2 WT	17044000	8936200	10695000	1.22251e+07	972100	1196700	735460	968087	0.0103004	2160500	3418600	2040200	2.53977e+06	0.0179665	6583600	9466200	11131000	9.06027e+06	0.321207
	Omicron	4535400	3928200	2905200	3789600	724610	335970	234200	431593	0.00253235	1076000	479720	514730	690150	0.00379595	2798200	4887300	3627900	3.77113e+06	0.982048
	XBB	3409100	4599200	3138000	3.71543e+06	566790	316330	533170	472097	0.0020575	1046200	1137800	434660	872887	0.00472975	2533200	2662900	5366200	3.52077e+06	0.858857
