# Supplementary material for: Tight junction protein LSR is a host defense factor against SARS-CoV-2 infection in the small intestine
Source: EMBO J. 2024 Oct 23;43(23):6124–51. doi: 10.1038/s44318-024-00281-4 (PMC11612383; doi:10.1038/s44318-024-00281-4)
Supplement: Supplementary file 11 — Source data Fig. 7 [file 44318_2024_281_MOESM11_ESM.zip › Figure7/7F.xlsx]

## Sheet: Sheet1
		Control			Avg.	pre-treated CRD1			Avg.	p-Value	co-treated CRD1			Avg.	p-Value	post-treated CRD1			Avg.	p-Value
	SARS-CoV-2 WT	37090000	16846000	22310000	2.54153e+07	1786900	3181200	1291600	2.08657e+06	0.0184385	4174900	1507000	2461200	2.71437e+06	0.020414	28968000	17118000	12672000	19586000	0.494302
	Omicron	7880000	5267600	12282000	8.47653e+06	694820	360470	764650	606647	0.0184915	1151900	776640	1096200	1.00825e+06	0.0219076	3357100	4100100	5536300	4.33117e+06	0.125358
	XBB	4915700	7188900	10736000	7.61353e+06	913140	619840	868980	800653	0.0159035	1305600	541140	1195000	1.01391e+06	0.018165	3927000	3345500	8211100	5161200	0.34362
