# Supplementary material for: Tight junction protein LSR is a host defense factor against SARS-CoV-2 infection in the small intestine
Source: EMBO J. 2024 Oct 23;43(23):6124–51. doi: 10.1038/s44318-024-00281-4 (PMC11612383; doi:10.1038/s44318-024-00281-4)
Supplement: Supplementary file 11 — Source data Fig. 7 [file 44318_2024_281_MOESM11_ESM.zip › Figure7/7H/7H.xlsx]

## Sheet: Sheet1
		Control	VSV-SARS-CoV-2	VSV-SARS-CoV-2+CRD1
		1	13	3
		1	11	5
		1	11	4
		0	13	2
		0	12	3
		1	11	4
		0	10	4
		1	12	2
	Avg.	0.625	11.625	3.375
	p-Value		2.47398e-13	3.14049e-10
