# Supplementary material for: Tight junction protein LSR is a host defense factor against SARS-CoV-2 infection in the small intestine
Source: EMBO J. 2024 Oct 23;43(23):6124–51. doi: 10.1038/s44318-024-00281-4 (PMC11612383; doi:10.1038/s44318-024-00281-4)
Supplement: Supplementary file 11 — Source data Fig. 7 [file 44318_2024_281_MOESM11_ESM.zip › Figure7/7I.xlsx]

## Sheet: Sheet1
		Control						Avg.	VSV-SARS-CoV-2							Avg.	p-Value	VSV-SARS-CoV-2+CRD1							Avg.	p-Value
	Il2	1.73173	0.599293	0.944458	0.757924	1.46526	0.501333	1	1.40305	1.80012	2.16093	1.82635	1.68227	0.758266	1.49554	1.5895	0.0441685	2.39461	2.37361	0.554454	0.639101	0.970823	0.905704	0.463741	1.18601	0.281862
	Il6	0.475117	1.43038	1.0945	0.475117	1.43038	1.0945	1	2.92069	9.40114	2.14706	9.07819	2.95173	2.33251		4.80522	0.0230989	4.73582	5.86906	3.06724	2.26984	2.06179			3.60075	0.494991
	Il12	1.29514	1.05646	0.964312	1.07185	0.757347	0.854891	1	3.87688	1.67963	2.66213	1.42931	2.19417	2.58043	4.94732	2.76712	0.00575959	1.0385	2.97571	1.16848	1.33054	0.936241	0.767142	1.06356	1.32574	0.0223072
	Cxcl10	1.06832	0.943325	0.833753	1.17844	1.24008	0.736085	1	59.0827	24.2891	17.512	9.81836	12.4892	29.4321	15.6883	24.0445	0.00675106	12.2489	6.02905	11.2226	10.8803	8.10074	3.99351	5.61921	8.29919	0.0318736
	Tnfα	1.50472	1.14907	0.595988	0.689161	1.26206	0.798997	1	3.16548	2.89677	3.09876	1.4133	1.43993	2.68547		2.44995	0.00249121	1.7471	1.55672	1.30266	1.21799	1.97145			1.55918	0.0467272
	Ifnα	0.704695	1.47805	0.736234	0.792058	1.03944	1.24953	1	9.43147	8.96649	8.27839	9.79581	10.5979	7.5491		9.1032	7.86094e-09	3.7528	1.96116	4.20512	1.0047	2.74207	2.7414		2.73454	1.9514e-06
	Ifnγ	1.11548	0.183257	1.45301	1.0264	0.456075	1.76578	1	1.4446	2.36578	2.67764	1.4429	2.20664	1.98509		2.02044	0.00924109	1.52481	1.12347	1.92236	1.09444	1.63267	1.28719		1.43082	0.0356771
	Ly6g	1.69946	0.757652	1.12464	0.628295	0.819412	0.970545	1	4.27126	9.21659	5.36573	2.12469	1.36679	3.98154		4.38776	0.0144155	1.94081	0.957411	1.31199	1.37228	1.59239	1.68896		1.47731	0.0291893
	F4/80	1.09893	1.03592	0.70862	1.14998	0.960679	1.04587	1	1.04305	0.753096	1.39154	0.805133	0.759825	1.12453	0.925201	0.971767	0.806398	1.40926	1.51848	1.10566	1.42198	1.01466	0.917373	1.26097	1.23548	0.0539127
