# Supplementary material for: Tight junction protein LSR is a host defense factor against SARS-CoV-2 infection in the small intestine
Source: EMBO J. 2024 Oct 23;43(23):6124–51. doi: 10.1038/s44318-024-00281-4 (PMC11612383; doi:10.1038/s44318-024-00281-4)
Supplement: Supplementary file 11 — Source data Fig. 7 [file 44318_2024_281_MOESM11_ESM.zip › Figure7/7J.xlsx]

## Sheet: Sheet1
		Control						Avg.	VSV-SARS-CoV-2						Avg.	p-Value	VSV-SARS-CoV-2+CRD1						Avg.	p-Value
	Duodenum	1.588	2.228	0.885	1.707	2.693	1.534	1.7725	13.542	13.758	15.104	17.812	13.544	18.625	15.3975	6.13907e-08	4.344	3.791	5.324	4.775	3.812	2.037	4.01383	6.75893e-07
	Jejunum	2.026	1.991	1.587	0.704	1.341	1.687	1.556	15.836	15.861	18.964	14.428	16.634	19.527	16.875	4.7924e-09	8.381	3.685	4.122	6.288	5.028	6.374	5.64633	1.04426e-06
	Ileum	1.835	0.835	1.566	1.172	0.769	1.571	1.29133	15.664	17.579	13.587	13.222	16.004	13.886	14.9903	3.37588e-09	2.559	5.369	3.816	4.511	4.307	3.497	4.00983	7.96118e-08
