# Supplementary material for: Tight junction protein LSR is a host defense factor against SARS-CoV-2 infection in the small intestine
Source: EMBO J. 2024 Oct 23;43(23):6124–51. doi: 10.1038/s44318-024-00281-4 (PMC11612383; doi:10.1038/s44318-024-00281-4)
Supplement: Supplementary file 11 — Source data Fig. 7 [file 44318_2024_281_MOESM11_ESM.zip › Figure7/7K.xlsx]

## Sheet: Sheet1
		Control	CRD1
		28272870	978906
		13002890	939262
		9703057	1022638
		9703057	545986
		7027375	218988
		10655370	390168
		7337424	152902
	Avg.	12243149	606979
	p-Value		0.00127038
