# Supplementary material for: Tight junction protein LSR is a host defense factor against SARS-CoV-2 infection in the small intestine
Source: EMBO J. 2024 Oct 23;43(23):6124–51. doi: 10.1038/s44318-024-00281-4 (PMC11612383; doi:10.1038/s44318-024-00281-4)
Supplement: Supplementary file 11 — Source data Fig. 7 [file 44318_2024_281_MOESM11_ESM.zip › Figure7/7L.xlsx]

## Sheet: Sheet1
		Control			Avg.	CRD1			Avg.	p-Value
	SARS-CoV-2 WT	630810	383450	514220	509493	73169	70683	31770	58540.7	0.00343447
	Omicron	433330	229690	364350	342457	52785	41899	36154	43612.7	0.00759109
	XBB	287540	388670	395850	357353	39689	32109	94236	55344.7	0.00165987
