# Supplementary material for: Tight junction protein LSR is a host defense factor against SARS-CoV-2 infection in the small intestine
Source: EMBO J. 2024 Oct 23;43(23):6124–51. doi: 10.1038/s44318-024-00281-4 (PMC11612383; doi:10.1038/s44318-024-00281-4)
Supplement: Supplementary file 11 — Source data Fig. 7 [file 44318_2024_281_MOESM11_ESM.zip › Figure7/7M/7M.xlsx]

## Sheet: Sheet1
		Control						Avg.	SARS-CoV-2						Avg.	p-Value	SARS-CoV-2+CRD1						Avg.	p-Value
	WT	1	2	2	1	0	2	1.33333	17	19	15	18	21	22	18.6667	2.28371e-08	9	10	11	7	9	13	9.83333	6.28135e-05
	Omicron	1	1	2	0	2	1	1.16667	18	22	22	26	21	19	21.3333	1.03838e-08	7	10	9	12	12	8	9.66667	9.43672e-06
	XBB	1	0	0	2	2	1	1	19	22	24	17	17	19	19.6667	2.50073e-08	10	11	9	8	9	13	10	3.22624e-05
