# Supplementary material for: Tight junction protein LSR is a host defense factor against SARS-CoV-2 infection in the small intestine
Source: EMBO J. 2024 Oct 23;43(23):6124–51. doi: 10.1038/s44318-024-00281-4 (PMC11612383; doi:10.1038/s44318-024-00281-4)
Supplement: Supplementary file 11 — Source data Fig. 7 [file 44318_2024_281_MOESM11_ESM.zip › Figure7/7N.xlsx]

## Sheet: Sheet1
		Control						Avg.	SARS-CoV-2						Avg.	p-Value	SARS-CoV-2+CRD1						Avg.	p-Value
	Il2	1.37	0.866742	0.837789	1.27009	0.918398	0.736988	1	9.40128	14.7893	11.6767	6.47623	9.44421	9.93068	10.2864	9.69665e-06	5.26268	5.54766	2.359	6.21625	8.37371	4.84148	5.43346	0.00566062
	Il6	0.969731	0.772982	0.454488	1.88325		0.919552	1	15.41	20.8875	9.49297	10.3358	10.5449	3.68327	11.7257	0.00285892	2.05103	1.26395	2.59992	4.93693	3.526	7.61836	3.66603	0.0104568
	Il12	0.848569	0.995733	0.700965	1.2657	1.16905	1.01998	1	3.45797	4.39059	5.8291	6.62808	3.26671	6.20591	4.96306	5.92335e-05	1.35054	0.720294	1.93233	2.49081	1.41064	1.60105	1.58428	0.000360642
	Cxcl10	0.764559	0.780569	0.887636	1.31571	1.40085	0.850673	1	21.0118	28.5227	22.2006	40.5599	31.5994	30.696	29.0984	2.18264e-06	3.70682	6.93818	9.0849	5.5203	9.5945		6.96894	0.000101537
	Tnfα	1.35071	0.997073	0.817398	1.19221	1.02429	0.618311	1	8.12482	17.2304	17.8105	10.7751	9.10275	22.2222	14.211	0.000200146	6.41603	5.49736	3.32242	5.9169	2.56616	9.21624	5.48918	0.00600624
	Ifnα	1.03072	1.09732	0.940726	1.18731	0.741878	1.00205	1	7.28228		7.36847	9.27037	12.085	4.18889	8.039	0.000203938	2.60777	3.59505	2.61956	3.1627	1.36474	3.85733	2.86786	0.00240553
	Ifnγ	0.842506	1.11995	1.00366	1.07875	1.23998	0.715161	1	7.90384	5.96609	5.44648	6.6417	5.55284	8.15095	6.61032	4.29694e-07	3.853	4.5766	4.00726	3.72845	5.06965	3.61114	4.14102	0.000938631
