# Supplementary material for: Tight junction protein LSR is a host defense factor against SARS-CoV-2 infection in the small intestine
Source: EMBO J. 2024 Oct 23;43(23):6124–51. doi: 10.1038/s44318-024-00281-4 (PMC11612383; doi:10.1038/s44318-024-00281-4)
Supplement: Supplementary file 11 — Source data Fig. 7 [file 44318_2024_281_MOESM11_ESM.zip › Figure7/7O.xlsx]

## Sheet: Sheet1
		Control						Avg.	SARS-CoV-2						Avg.	p-Value	SARS-CoV-2+CRD1						Avg.	p-Value
	Il2	2.16699	0.501607	0.620436	1.53001	0.659537	0.521423	1	10.7518	12.178	27.2361	16.4167	11.0982	12.8667	15.0912	0.000277075	2.32869	3.91477	9.70172	3.20624	6.31372	1.92628	4.56524	0.00402351
	Il6	0.750893	0.439702	0.736704	2.65661		0.416092	1	17.4242	16.6317	28.3262	10.6284	11.384	11.6598	16.0091	0.000805983	1.61682	9.21118	6.33715	10.3328	5.80124		6.65984	0.0200209
	Il12	0.724505	0.751802	0.490855	1.79227	1.22027	1.0203	1	10.6459	7.54177	8.56535	6.61753	8.07406	10.7908	8.7059	7.92793e-07	3.32236	3.68008	6.05312	7.901	3.68715		4.92874	0.00768717
	Cxcl10	0.76244	0.807258	0.774241	1.3184	1.51082	0.826846	1	38.4459	16.9252	46.64	22.2718	11.4787	31.2392	27.8335	0.000613516	8.67329	10.2722	11.9813	13.6162	12.0968	5.90677	10.4244	0.0108798
	Tnfα	0.802274	0.769621	0.520816	1.36674	1.59965	0.940902	1	15.6184	6.05403	13.2063	8.81689	5.52743	15.0649	10.7147	0.00036668	4.41904	4.83902	5.53237	3.64384	5.44396	4.77403	4.77538	0.00961577
	Ifnα	1.30546	0.963666	0.79001	1.15227	1.19101	0.597594	1	7.85259	8.32656	8.60687	10.414	8.79775	10.7388	9.12277	1.38344e-08	3.10053	5.31316	3.2111	5.71865	2.48018	2.22686	3.67508	3.42906e-05
	Ifnγ	0.61338	0.954182	0.852216	1.38902	1.31505	0.876144	1	10.2244	10.4291	4.44098	9.19679	7.13459	10.7239	8.69162	1.82903e-05	5.41151	5.73786	5.02477	5.83011	5.4123		5.48331	0.0184458
