# Supplementary material for: Tight junction protein LSR is a host defense factor against SARS-CoV-2 infection in the small intestine
Source: EMBO J. 2024 Oct 23;43(23):6124–51. doi: 10.1038/s44318-024-00281-4 (PMC11612383; doi:10.1038/s44318-024-00281-4)
Supplement: Supplementary file 11 — Source data Fig. 7 [file 44318_2024_281_MOESM11_ESM.zip › Figure7/7P.xlsx]

## Sheet: Sheet1
		Control						Avg.	SARS-CoV-2						Avg.	p-Value	SARS-CoV-2+CRD1						Avg.	p-Value
	Il2	1.11072	0.842819	0.806041	1.90477	0.464951	0.870691	1	11.0982	6.58786	3.49114	11.6627	10.7123	5.21608	8.12806	0.000556126	5.41291	3.79248	5.13811	1.82215	4.19067	4.31142	4.11129	0.0239592
	Il6	0.599345		1.24276	0.851602	1.30629		1	17.9051	2.86796	4.53638	14.2807	8.43795	18.6983	11.1211	0.0196212	6.77244	3.80102	2.93185	1.88181	3.04772	6.32182	4.12611	0.0363602
	Il12	0.709084	0.83882	0.326491	1.82517	1.64775	0.652693	1	6.34751	9.56957	5.09825	5.10455	7.35205	8.17754	6.94158	1.50803e-05	5.59603	3.56722	3.73241	5.59927	3.75324		4.44963	0.0224439
	Cxcl10	0.50896	0.627689	0.675284	1.70365	1.60889	0.875529	1	19.7562	19.5756	14.3222	10.6654	20.1417	16.7198	16.8635	1.33955e-06	11.8638	9.40973	7.97666	9.05988			9.57751	0.00717073
	Tnfα	1.25644	0.658194	0.475858	1.25902	1.73178	0.618703	1	9.13988	6.0852	7.3388	7.34543	14.9287	12.4741	9.55202	0.000129194	7.02064	6.70523	4.83683	4.45959	5.48099	2.64171	5.19083	0.0184896
	Ifnα	0.824806	1.09642	0.98257	1.05608	1.33998	0.700136	1	4.83612	7.30094	6.66507	4.06385	6.79523	9.97464	6.60598	6.15998e-05	2.35753	2.80028	1.22596	2.28132	3.10196	2.20955	2.32943	0.000691771
	Ifnγ	0.587991	0.899505	1.31475	1.0385	1.39216	0.767098	1	11.2493	22.0845	20.8371	16.8133	22.5017	11.9214	17.5679	1.16252e-05	10.6979	6.93107	9.22345	5.76102	7.72359	3.49449	7.30525	0.00125284
