# Supplementary material for: Tight junction protein LSR is a host defense factor against SARS-CoV-2 infection in the small intestine
Source: EMBO J. 2024 Oct 23;43(23):6124–51. doi: 10.1038/s44318-024-00281-4 (PMC11612383; doi:10.1038/s44318-024-00281-4)
Supplement: Supplementary file 11 — Source data Fig. 7 [file 44318_2024_281_MOESM11_ESM.zip › Figure7/7Q.xlsx]

## Sheet: Sheet1
		Control	CRD1
		39198770	2719260
		19005120	3516902
		34780510	3084857
	Avg.	30994800	3.10701e+06
	p-Value		0.0104421
