# Supplementary material for: Tight junction protein LSR is a host defense factor against SARS-CoV-2 infection in the small intestine
Source: EMBO J. 2024 Oct 23;43(23):6124–51. doi: 10.1038/s44318-024-00281-4 (PMC11612383; doi:10.1038/s44318-024-00281-4)
Supplement: Supplementary file 11 — Source data Fig. 7 [file 44318_2024_281_MOESM11_ESM.zip › Figure7/7R.xlsx]

## Sheet: Sheet1
		Control			Avg.	CRD1			Avg.	p-Value
	SARS-CoV-2 WT	12378000	14350000	11654000	12794000	965010	904450	703560	857673	0.000123092
	Omicron	5553600	3318000	5925300	4932300	596580	377170	618470	530740	0.0057624
	XBB	6012300	6560300	8606400	7.05967e+06	589700	665870	330010	528527	0.00120174
