# Supplementary material for: Tight junction protein LSR is a host defense factor against SARS-CoV-2 infection in the small intestine
Source: EMBO J. 2024 Oct 23;43(23):6124–51. doi: 10.1038/s44318-024-00281-4 (PMC11612383; doi:10.1038/s44318-024-00281-4)
Supplement: Supplementary file 12 — Source data Fig. 8 [file 44318_2024_281_MOESM12_ESM.zip]

Archive with 50 entries (40 files):
- Figure8/
- Figure8/8A/
- Figure8/8A/The schematic principle of the GFP-based BiFC assay.jpeg
- Figure8/8B/
- Figure8/8B/8B.xlsx
- Figure8/8B/GFP 0.1 μg LSR.tif
- Figure8/8B/GFP 0.5 μg LSR.tif
- Figure8/8B/GFP 1 μg LSR.tif
- Figure8/8B/GFP LSR-KD.tif
- Figure8/8B/GFP control.tif
- Figure8/8C/
- Figure8/8C/8C.xlsx
- Figure8/8C/GFP 0.1 μg LSR.tif
- Figure8/8C/GFP 0.5 μg LSR.tif
- Figure8/8C/GFP 1 μg LSR.tif
- Figure8/8C/GFP LSR-KD.tif
- Figure8/8C/GFP control.tif
- Figure8/8D/
- Figure8/8D/8D.xlsx
- Figure8/8D/GFP 0.1 μg LSR.tif
- Figure8/8D/GFP 0.5 μg LSR.tif
- Figure8/8D/GFP 1 μg LSR.tif
- Figure8/8D/GFP LSR-KD.tif
- Figure8/8D/GFP control.tif
- Figure8/8E/
- Figure8/8E/8E.xlsx
- Figure8/8E/GFP 10 CRD1.tif
- Figure8/8E/GFP 20 CRD1.tif
- Figure8/8E/GFP 5 CRD1.tif
- Figure8/8E/GFP control.tif
- Figure8/8F/
- Figure8/8F/8F.xlsx
- Figure8/8F/GFP 10 CRD1.tif
- Figure8/8F/GFP 20 CRD1.tif
- Figure8/8F/GFP 5 CRD1.tif
- Figure8/8F/GFP control.tif
- Figure8/8G/
- Figure8/8G/8G.xlsx
- Figure8/8G/GFP ACE2 LSR+Spike.tif
- Figure8/8G/GFP ACE2+Spike LSR.tif
- Figure8/8G/GFP ACE2+Spike.tif
- Figure8/8G/The schematic principle of theImpact of LSR on syncytia formation on Spike- or ACE2-expressing HEK293 cells.jpeg
- Figure8/8H/
- Figure8/8H/IF ACE2.tif
- Figure8/8H/IF Interaction.tif
- Figure8/8H/IF LSR.tif
- Figure8/8I/
- Figure8/8I/8I.pdf
- Figure8/8I/western ACE2.png
- Figure8/8I/western LSR.png
