# Supplementary material for: Tight junction protein LSR is a host defense factor against SARS-CoV-2 infection in the small intestine
Source: EMBO J. 2024 Oct 23;43(23):6124–51. doi: 10.1038/s44318-024-00281-4 (PMC11612383; doi:10.1038/s44318-024-00281-4)
Supplement: Supplementary file 12 — Source data Fig. 8 [file 44318_2024_281_MOESM12_ESM.zip › Figure8/8D/8D.xlsx]

## Sheet: Sheet1
		Control	LSR-KD	1 μg LSR	0.5 μg LSR	0.1 μg LSR
		3.632	7.439	1.113	2.497	3.304
		3.893	8.32	1.305	2.151	3.21
		2.891	9.726	1.404	1.943	2.974
		2.693	11.475	1.676	2.413	2.83
		3.317	8.094	1.178	2.867	3.149
		3.581	10.959	1.068	2.246	2.987
	Avg.	3.3345	9.3355	1.29067	2.35283	3.07567
	p-Value		6.21069e-06	2.05145e-06	0.00161276	0.228931
