# Supplementary material for: Tight junction protein LSR is a host defense factor against SARS-CoV-2 infection in the small intestine
Source: EMBO J. 2024 Oct 23;43(23):6124–51. doi: 10.1038/s44318-024-00281-4 (PMC11612383; doi:10.1038/s44318-024-00281-4)
Supplement: Supplementary file 12 — Source data Fig. 8 [file 44318_2024_281_MOESM12_ESM.zip › Figure8/8E/8E.xlsx]

## Sheet: Sheet1
		Control	20 μg/ml CRD1	10 μg/ml CRD1	5 μg/ml CRD1
		4.598	1.359	1.979	2.37
		4.17	1.554	2.77	3.598
		3.84	1.282	2.731	3.349
		3.584	1.887	2.161	2.859
		4.254	1.472	2.187	3.006
		3.825	1.366	2.589	2.757
	Avg.	4.04517	1.48667	2.40283	2.98983
	p-Value		4.17902e-08	1.04323e-05	0.00107863
