# Supplementary material for: Tight junction protein LSR is a host defense factor against SARS-CoV-2 infection in the small intestine
Source: EMBO J. 2024 Oct 23;43(23):6124–51. doi: 10.1038/s44318-024-00281-4 (PMC11612383; doi:10.1038/s44318-024-00281-4)
Supplement: Supplementary file 12 — Source data Fig. 8 [file 44318_2024_281_MOESM12_ESM.zip › Figure8/8F/8F.xlsx]

## Sheet: Sheet1
		Control	20 μg/ml CRD1	10 μg/ml CRD1	5 μg/ml CRD1
		4.303	0.904	2.392	3.496
		4.311	1.633	1.977	3.164
		3.732	1.103	2.209	3.117
		4.142	1.392	1.932	2.876
		3.711	1.575	1.881	3.717
		3.749	1.645	2.351	3.622
	Avg.	3.99133	1.37533	2.12367	3.332
	p-Value		3.31075e-08	2.05874e-07	0.00431603
