# Supplementary material for: Tight junction protein LSR is a host defense factor against SARS-CoV-2 infection in the small intestine
Source: EMBO J. 2024 Oct 23;43(23):6124–51. doi: 10.1038/s44318-024-00281-4 (PMC11612383; doi:10.1038/s44318-024-00281-4)
Supplement: Supplementary file 12 — Source data Fig. 8 [file 44318_2024_281_MOESM12_ESM.zip › Figure8/8G/8G.xlsx]

## Sheet: Sheet1
		ACE2+Spike	ACE2/LSR+Spike	ACE2+Spike/LSR
		4.86	1.11	1.257
		4.389	1.051	1.166
		4.697	1.351	1.303
		4.007	1.191	1.464
		4.279	1.009	1.197
		4.668	1.027	1.282
	Avg.	4.48333	1.12317	1.27817
	p-Value		3.44779e-10	4.25516e-10
