# Supplementary material for: Tight junction protein LSR is a host defense factor against SARS-CoV-2 infection in the small intestine
Source: EMBO J. 2024 Oct 23;43(23):6124–51. doi: 10.1038/s44318-024-00281-4 (PMC11612383; doi:10.1038/s44318-024-00281-4)
Supplement: Supplementary file 13 — Figure EV1-4 Source Data [file 44318_2024_281_MOESM13_ESM.zip]

Archive with 122 entries (103 files):
- Figure EV1/
- Figure EV1/EV1A/
- Figure EV1/EV1A/EV1A.pdf
- Figure EV1/EV1A/EV1A.xlsx
- Figure EV1/EV1A/western LSR Caco-2.png
- Figure EV1/EV1A/western LSR hACE2-HIEC-6.png
- Figure EV1/EV1A/western actin Caco-2.png
- Figure EV1/EV1A/western actin hACE2-HIEC-6.png
- Figure EV1/EV1B/
- Figure EV1/EV1B/EV1B.pdf
- Figure EV1/EV1B/EV1B.xlsx
- Figure EV1/EV1B/western LSR.png
- Figure EV1/EV1B/western Spike.png
- Figure EV1/EV1B/western actin.png
- Figure EV1/EV1C.xlsx
- Figure EV1/EV1D/
- Figure EV1/EV1D/EV1D.pdf
- Figure EV1/EV1D/EV1D.xlsx
- Figure EV1/EV1D/western LSR.png
- Figure EV1/EV1D/western Spike.png
- Figure EV1/EV1D/western actin.png
- Figure EV1/EV1E.xlsx
- Figure EV1/EV1F/
- Figure EV1/EV1F/EV1F.xlsx
- Figure EV1/EV1F/HE Duodenum VSV-SARS-CoV-2.tif
- Figure EV1/EV1F/HE Duodenum control.tif
- Figure EV1/EV1F/HE Ileum VSV-SARS-CoV-2.tif
- Figure EV1/EV1F/HE Ileum control.tif
- Figure EV1/EV1F/HE Jejunum VSV-SARS-CoV-2.tif
- Figure EV1/EV1F/HE Jejunum control.tif
- Figure EV1/EV1G.xlsx
- Figure EV1/EV1H.xlsx
- Figure EV1/EV1I.xlsx
- Figure EV1/EV1J/
- Figure EV1/EV1J/EV1J.xlsx
- Figure EV1/EV1J/IF LY6G Duodenum VSV-SARS-CoV-2.tif
- Figure EV1/EV1J/IF LY6G Duodenum control.tif
- Figure EV1/EV1J/IF LY6G Ileum VSV-SARS-CoV-2.tif
- Figure EV1/EV1J/IF LY6G Ileum control.tif
- Figure EV1/EV1J/IF LY6G Jejunum VSV-SARS-CoV-2.tif
- Figure EV1/EV1J/IF LY6G Jejunum control.tif
- Figure EV2/
- Figure EV2/EV2A.xlsx
- Figure EV2/EV2B/
- Figure EV2/EV2B/EV2B.pdf
- Figure EV2/EV2B/EV2B.xlsx
- Figure EV2/EV2B/western LSR LSR-KD.png
- Figure EV2/EV2B/western LSR LSR-OE.png
- Figure EV2/EV2B/western actin LSR-KD.png
- Figure EV2/EV2B/western actin LSR-OE.png
- Figure EV2/EV2C.xlsx
- Figure EV2/EV2D.xlsx
- Figure EV2/EV2E/
- Figure EV2/EV2E/EV2E.xlsx
- Figure EV2/EV2E/GFP 0.1μgLSR.tif
- Figure EV2/EV2E/GFP 0.5μgLSR.tif
- Figure EV2/EV2E/GFP 1μgLSR.tif
- Figure EV2/EV2E/GFP control.tif
- Figure EV2/EV2F.xlsx
- Figure EV2/EV2G.xlsx
- Figure EV2/EV2H.xlsx
- Figure EV2/EV2I/
- Figure EV2/EV2I/EV2I.xlsx
- Figure EV2/EV2I/HE LsrvillKO.tif
- Figure EV2/EV2I/HE WT.tif
- Figure EV2/EV2J.xlsx
- Figure EV2/EV2K/
- Figure EV2/EV2K/EV2K.xlsx
- Figure EV2/EV2K/GFP VSV-SARS-CoV-2 LsrvillKO.tif
- Figure EV2/EV2K/GFP VSV-SARS-CoV-2 WT.tif
- Figure EV2/EV2K/GFP control LsrvillKO.tif
- Figure EV2/EV2K/GFP control WT.tif
- Figure EV2/EV2L.xlsx
- Figure EV2/EV2M.xlsx
- Figure EV2/EV2N/
- Figure EV2/EV2N/EV2N.xlsx
- Figure EV2/EV2N/IF LY6G Duodenum LSR-OE.tif
- Figure EV2/EV2N/IF LY6G Duodenum WT.tif
- Figure EV2/EV2N/IF LY6G Ileum LSR-OE.tif
- Figure EV2/EV2N/IF LY6G Ileum WT.tif
- Figure EV2/EV2N/IF LY6G Jejunum LSR-OE.tif
- Figure EV2/EV2N/IF LY6G Jejunum WT.tif
- Figure EV2/EV2O.xlsx
- Figure EV3/
- Figure EV3/EV3A/
- Figure EV3/EV3A/EV3A.pdf
- Figure EV3/EV3A/EV3A.xlsx
- Figure EV3/EV3A/western ACE2 membrane.png
- Figure EV3/EV3A/western ACE2 total.png
- Figure EV3/EV3A/western Sodium-potassium ATPase membrane.png
- Figure EV3/EV3A/western actin total.png
- Figure EV3/EV3B/
- Figure EV3/EV3B/EV3B.pdf
- Figure EV3/EV3B/western LSR.png
- Figure EV3/EV3B/western Spike.png
- Figure EV3/EV3C.xlsx
- Figure EV3/EV3D/
- Figure EV3/EV3D/EV3D.pdf
- Figure EV3/EV3D/western ACE2.png
- Figure EV3/EV3D/western LSR.png
- Figure EV3/EV3E/
- Figure EV3/EV3E/EV3E.pdf
- Figure EV3/EV3E/western ACE2.png
- Figure EV3/EV3E/western LSR.png
- Figure EV3/EV3F.xlsx
- Figure EV4/
- Figure EV4/EV4A.xlsx
- Figure EV4/EV4B.xlsx
- Figure EV4/EV4C.xlsx
- Figure EV4/EV4D.xlsx
- Figure EV4/EV4E.xlsx
- Figure EV4/EV4F.xlsx
- Figure EV4/EV4G/
- Figure EV4/EV4G/IF LY6G Duodenum VSV-SARS-CoV-2+CRD1.tif
- Figure EV4/EV4G/IF LY6G Duodenum VSV-SARS-CoV-2.tif
- Figure EV4/EV4G/IF LY6G Duodenum control.tif
- Figure EV4/EV4G/IF LY6G Ileum VSV-SARS-CoV-2+CRD1.tif
- Figure EV4/EV4G/IF LY6G Ileum VSV-SARS-CoV-2.tif
- Figure EV4/EV4G/IF LY6G Ileum control.tif
- Figure EV4/EV4G/IF LY6G Jejunum VSV-SARS-CoV-2+CRD1.tif
- Figure EV4/EV4G/IF LY6G Jejunum VSV-SARS-CoV-2.tif
- Figure EV4/EV4G/IF LY6G Jejunum control.tif
