# Supplementary material for: Tight junction protein LSR is a host defense factor against SARS-CoV-2 infection in the small intestine
Source: EMBO J. 2024 Oct 23;43(23):6124–51. doi: 10.1038/s44318-024-00281-4 (PMC11612383; doi:10.1038/s44318-024-00281-4)
Supplement: Supplementary file 13 — Figure EV1-4 Source Data [file 44318_2024_281_MOESM13_ESM.zip › Figure EV1/EV1A/EV1A.xlsx]

## Sheet: Sheet1
		Control			Avg.	VSV-SARS-CoV-2			Avg.	p-Value
	Caco-2	0.980067	1.02214	0.997797	1	0.366696	0.345068	0.366994	0.359586	1.4422e-06
	hACE2-HIEC-6	1.02207	0.984191	0.993737	1	0.428043	0.500582	0.477952	0.468859	2.57551e-05
