# Supplementary material for: Tight junction protein LSR is a host defense factor against SARS-CoV-2 infection in the small intestine
Source: EMBO J. 2024 Oct 23;43(23):6124–51. doi: 10.1038/s44318-024-00281-4 (PMC11612383; doi:10.1038/s44318-024-00281-4)
Supplement: Supplementary file 13 — Figure EV1-4 Source Data [file 44318_2024_281_MOESM13_ESM.zip › Figure EV1/EV1B/EV1B.xlsx]

## Sheet: Sheet1
LSR	MOI	0	0.1	0.5	1	5	10
		1.06117	0.944944	0.887787	0.775734	0.69848	0.616947
		1.01237	0.860451	0.715457	0.654405	0.636313	0.476727
		0.92646	0.891824	0.757088	0.648766	0.584965	0.449497
	Avg.	1	0.899073	0.786777	0.692968	0.639919	0.51439
	p-Value		0.0955584	0.0307204	0.00579654	0.00216338	0.0017287
Spike	MOI	0	0.1	0.5	1	5	10
		0	0.233321	0.488937	0.690324	0.837919	0.96567
		0	0.27537	0.516471	0.685757	0.744186	0.93068
		0	0.263802	0.472486	0.694067	0.74152	0.902169
	Avg.	0	0.257498	0.492631	0.690049	0.774542	0.93284
