# Supplementary material for: Tight junction protein LSR is a host defense factor against SARS-CoV-2 infection in the small intestine
Source: EMBO J. 2024 Oct 23;43(23):6124–51. doi: 10.1038/s44318-024-00281-4 (PMC11612383; doi:10.1038/s44318-024-00281-4)
Supplement: Supplementary file 13 — Figure EV1-4 Source Data [file 44318_2024_281_MOESM13_ESM.zip › Figure EV1/EV1C.xlsx]

## Sheet: Sheet1
		0	0.1	0.5	1	5	10
		0.882317	1.0096	0.886493	0.592613	0.682783	0.692613
		1.10511	1.06422	0.778656	0.591756	0.59244	0.691756
		1.01257	0.86297	0.910018	0.710401	0.418336	0.710401
	Avg.	1	0.978932	0.858389	0.63159	0.56452	0.698257
	p-Value		0.823031	0.13678	0.00823522	0.0125244	0.00966995
