# Supplementary material for: Tight junction protein LSR is a host defense factor against SARS-CoV-2 infection in the small intestine
Source: EMBO J. 2024 Oct 23;43(23):6124–51. doi: 10.1038/s44318-024-00281-4 (PMC11612383; doi:10.1038/s44318-024-00281-4)
Supplement: Supplementary file 13 — Figure EV1-4 Source Data [file 44318_2024_281_MOESM13_ESM.zip › Figure EV1/EV1D/EV1D.xlsx]

## Sheet: Sheet1
LSR	Time	0 h	3 h	6 h	12 h	24 h	48 h
		1.00876	0.853165	0.592036	0.436074	0.374516	0.344908
		1.05323	0.943421	0.787542	0.543337	0.457387	0.391001
		0.938004	0.82901	0.700094	0.556363	0.434804	0.393602
	Avg.	1	0.875199	0.693224	0.511925	0.422236	0.376504
	p-Value		0.061254	0.00954671	0.000654804	0.000157055	7.34083e-05
Spike	Time	0 h	3 h	6 h	12 h	24 h	48 h
		0	0.426093	0.526112	0.584663	0.845932	0.890488
		0	0.390568	0.5958	0.696244	0.866649	1.01196
		0	0.461893	0.588498	0.662491	0.80586	0.955898
	Avg.	0	0.426185	0.570137	0.647799	0.83948	0.952783
