# Supplementary material for: Tight junction protein LSR is a host defense factor against SARS-CoV-2 infection in the small intestine
Source: EMBO J. 2024 Oct 23;43(23):6124–51. doi: 10.1038/s44318-024-00281-4 (PMC11612383; doi:10.1038/s44318-024-00281-4)
Supplement: Supplementary file 13 — Figure EV1-4 Source Data [file 44318_2024_281_MOESM13_ESM.zip › Figure EV1/EV1E.xlsx]

## Sheet: Sheet1
		0 h	3 h	6 h	12 h	24 h	48 h
		0.792625	0.780479	0.783967	0.482989	0.484481	0.618808
		1.05601	0.928536	0.602167	0.529562	0.636075	0.662124
		1.15137	0.861073	0.597888	0.48327	0.422446	0.546092
	Avg.	1	0.856696	0.661341	0.498607	0.514334	0.609008
	p-Value		0.282507	0.0518728	0.00983805	0.0175921	0.0254519
