# Supplementary material for: Tight junction protein LSR is a host defense factor against SARS-CoV-2 infection in the small intestine
Source: EMBO J. 2024 Oct 23;43(23):6124–51. doi: 10.1038/s44318-024-00281-4 (PMC11612383; doi:10.1038/s44318-024-00281-4)
Supplement: Supplementary file 13 — Figure EV1-4 Source Data [file 44318_2024_281_MOESM13_ESM.zip › Figure EV1/EV1F/EV1F.xlsx]

## Sheet: Sheet1
		Control	VSV-SARS-CoV-2
		1	10
		0	9
		2	13
		1	12
		0	10
		0	12
		1	9
		0	12
	Avg.	0.625	10.875
	p-Value		1.09224e-10
