# Supplementary material for: Tight junction protein LSR is a host defense factor against SARS-CoV-2 infection in the small intestine
Source: EMBO J. 2024 Oct 23;43(23):6124–51. doi: 10.1038/s44318-024-00281-4 (PMC11612383; doi:10.1038/s44318-024-00281-4)
Supplement: Supplementary file 13 — Figure EV1-4 Source Data [file 44318_2024_281_MOESM13_ESM.zip › Figure EV1/EV1G.xlsx]

## Sheet: Sheet1
		Control				Avg.	VSV-SARS-CoV-2				Avg.	p-Value
	Il2	0.71814	1.394	0.887861		1	3.9906	2.27816	2.09227	2.6694	2.75761	0.0217387
	Il6	1.31232	0.890065	0.797616		1	4.2672	4.98776	4.4629	4.6925	4.60259	1.78089e-05
	Il12	1.60334	0.79547	0.601188		1	2.40956	1.47612	2.36164	2.03279	2.07003	0.0314816
	Cxcl10	1.10716	1.05651	0.836332		1	1.85693	1.42931	1.59634	1.61814	1.62518	0.00413189
	Tnfα	1.11403	1.0617	0.824269		1	4.7156	3.07307	7.64058	4.80188	5.05778	0.0154087
	Ifnα	1.00386	1.05838	0.972183	0.965577	1	5.23745	5.33198	5.1752	4.50262	5.06181	6.90716e-07
	Ifnγ	0.815576	1.50409	0.680329		1	6.22814	6.15131	4.20772		5.52906	0.003075
	Ly6g	1.27674	1.06002	0.663233		1	4.82692	7.66301	8.30113		6.93035	0.00540851
	F4/80	1.26235	0.928431	0.809224		1	0.780648	0.956478	0.676987	0.796594	0.802677	0.196398
