# Supplementary material for: Tight junction protein LSR is a host defense factor against SARS-CoV-2 infection in the small intestine
Source: EMBO J. 2024 Oct 23;43(23):6124–51. doi: 10.1038/s44318-024-00281-4 (PMC11612383; doi:10.1038/s44318-024-00281-4)
Supplement: Supplementary file 13 — Figure EV1-4 Source Data [file 44318_2024_281_MOESM13_ESM.zip › Figure EV1/EV1H.xlsx]

## Sheet: Sheet1
		Control				Avg.	VSV-SARS-CoV-2				Avg.	p-Value
	Il2	0.540807	1.24427	1.21493		1	0.83294	0.618706	2.48755	1.08632	1.25638	0.651623
	Il6	1.42627	1.07213	0.501603		1	3.40217	3.01613	3.80476	3.07427	3.32433	0.000678459
	Il12	1.38273	0.91055	0.706718		1	1.10445	1.51711	2.35263	1.57969	1.63847	0.12827
	Cxcl10	0.968664	0.959533	1.0718		1	1.52421	1.20743	1.46917	1.39313	1.39849	0.00599059
	Tnfα	1.06223	0.890347	1.04742		1	3.20186	1.82941	4.60686	2.99943	3.15939	0.0240655
	Ifnα	0.899136	0.982947	1.10012	1.01779	1	4.12419	4.71945	3.22129	4.46616	4.13277	7.78899e-05
	Ifnγ	1.05187	1.03248	0.915646		1	3.61861		5.79907	3.34089	4.25286	0.0139316
	Ly6g	1.17952	1.15448	0.665994		1	2.35779	2.78179		3.05465	2.73141	0.00274734
	F4/80	1.25072	0.890285	0.858996		1	0.818314	1.08719	0.948361	0.944929	0.949698	0.700887
