# Supplementary material for: Tight junction protein LSR is a host defense factor against SARS-CoV-2 infection in the small intestine
Source: EMBO J. 2024 Oct 23;43(23):6124–51. doi: 10.1038/s44318-024-00281-4 (PMC11612383; doi:10.1038/s44318-024-00281-4)
Supplement: Supplementary file 13 — Figure EV1-4 Source Data [file 44318_2024_281_MOESM13_ESM.zip › Figure EV1/EV1I.xlsx]

## Sheet: Sheet1
		Control				Avg.	VSV-SARS-CoV-2				Avg.	p-Value
	Il2	1.2586	1.00657	0.811638	0.923186	1	2.56096	1.35774	1.97743	1.90155	1.94942	0.0113907
	Il6	1.12253	0.856806	1.20139	0.819265	1	4.3296	4.38009	4.7022	4.3525	4.4411	1.86649e-07
	Il12	1.27356	1.13793	0.786497	0.802016	1	1.60382	1.53954	1.75867	0.917472	1.45488	0.0858816
	Cxcl10	0.897682	1.24968	1.00702	0.845616	1	1.3821	1.56865	1.9151	1.60726	1.61827	0.0048576
	Tnfα	1.10075	0.98269	0.948424	0.968133	1	4.83094	2.48541	4.9936	3.91394	4.05597	0.00181948
	Ifnα	0.984653	0.983914	1.16613	0.865305	1	6.76187	5.92983	3.69047	3.92609	5.07707	0.0016756
	Ifnγ	1.37066	0.802136	0.897341	0.929866	1	3.91348	2.36631	4.29033	3.41226	3.49559	0.00123227
	Ly6g	0.751301	1.28925	1.01127	0.948176	1	1.36653	2.66177	1.60915	1.70957	1.83676	0.0336781
	F4/80	1.14292	1.01239	0.857532	0.987165	1	0.911398	0.941038	1.13659	0.81732	0.951587	0.606018
