# Supplementary material for: Tight junction protein LSR is a host defense factor against SARS-CoV-2 infection in the small intestine
Source: EMBO J. 2024 Oct 23;43(23):6124–51. doi: 10.1038/s44318-024-00281-4 (PMC11612383; doi:10.1038/s44318-024-00281-4)
Supplement: Supplementary file 13 — Figure EV1-4 Source Data [file 44318_2024_281_MOESM13_ESM.zip › Figure EV1/EV1J/EV1J.xlsx]

## Sheet: Sheet1
		Control						Avg.	VSV-SARS-CoV-2						Avg.	p-Value
	Duodenum	1.645	1.803	1.73	1.316	2.055	2.154	1.78383	9.124	10.396	12.05	11.777	12.659	9.352	10.893	4.10883e-08
	Jejunum	1.747	2.172	1.351	1.69	2.873	1.487	1.88667	9.572	11.327	10.479	10.317	12.887	11.678	11.0433	9.06165e-09
	Ileum	0.858	1.677	1.505	1.713	1.527	0.906	1.36433	13.468	12.844	13.576	11.293	10.605	13.52	12.551	1.76499e-09
