# Supplementary material for: Tight junction protein LSR is a host defense factor against SARS-CoV-2 infection in the small intestine
Source: EMBO J. 2024 Oct 23;43(23):6124–51. doi: 10.1038/s44318-024-00281-4 (PMC11612383; doi:10.1038/s44318-024-00281-4)
Supplement: Supplementary file 13 — Figure EV1-4 Source Data [file 44318_2024_281_MOESM13_ESM.zip › Figure EV2/EV2A.xlsx]

## Sheet: Sheet1
		Control	LSR-KD	LSR-OE
		0.966359	0.278397	2.95185
		1.00255	0.559056	3.01182
		1.03109	0.42867	3.3528
	Avg.	1	0.422041	3.10549
	p-Value		0.0022581	7.57567e-05
