# Supplementary material for: Tight junction protein LSR is a host defense factor against SARS-CoV-2 infection in the small intestine
Source: EMBO J. 2024 Oct 23;43(23):6124–51. doi: 10.1038/s44318-024-00281-4 (PMC11612383; doi:10.1038/s44318-024-00281-4)
Supplement: Supplementary file 13 — Figure EV1-4 Source Data [file 44318_2024_281_MOESM13_ESM.zip › Figure EV2/EV2B/EV2B.xlsx]

## Sheet: Sheet1
		Control	LSR-KD	Control	LSR-OE
		1.07758	0.707132	0.863985	1.78026
		0.987655	0.641703	1.0104	1.65776
		0.934764	0.70104	1.12562	1.66622
	Avg.	1	0.683292	1	1.70141
	p-Value		0.00245185		0.00119722
