# Supplementary material for: Tight junction protein LSR is a host defense factor against SARS-CoV-2 infection in the small intestine
Source: EMBO J. 2024 Oct 23;43(23):6124–51. doi: 10.1038/s44318-024-00281-4 (PMC11612383; doi:10.1038/s44318-024-00281-4)
Supplement: Supplementary file 13 — Figure EV1-4 Source Data [file 44318_2024_281_MOESM13_ESM.zip › Figure EV2/EV2C.xlsx]

## Sheet: Sheet1
VSV-SARS-CoV-2		Wildtype			Avg.	LSR-KD			Avg.	LSR-OE			Avg.
	1h	261000	192000	209000	220667	379000	563000	558000	430167	70800	79200	82400	165642
	4h	294000	274000	335000	301000	653000	686000	773000	603250	94400	105000	93000	223912
	8h	918000	925000	771000	871333	1760000	1950000	1970000	1.63783e+06	127000	135000	132000	507958
	24h	6890000	6840000	6170000	6.63333e+06	134000000	62900000	74200000	6.94333e+07	635000	837000	631000	1.78841e+07
	36h	4970000	5690000	6830000	5830000	90300000	88800000	56200000	60282500	832000	829000	982000	15731375
	48h	6620000	5940000	6290000	6.28333e+06	53000000	96100000	69100000	5.61208e+07	965000	1080000	1030000	1.4799e+07
SARS-CoV-2 WT		Wildtype			Avg.	LSR-KD			Avg.	LSR-OE			Avg.
	1h	269590	219900	191520	227003	1099400	997300	506910	707653	76624	91622	86329	240557
	4h	1956500	2643200	1183400	1927700	8694100	10490000	6386600	6874600	165190	476760	164180	1.92018e+06
	8h	2933100	5679400	3588100	4.06687e+06	19000000	16531000	32464000	1.80155e+07	727330	641360	350140	4.93357e+06
	24h	16280000	5985300	15497000	1.25874e+07	110410000	140050000	164890000	1.06984e+08	2398800	1918200	1109200	2.81026e+07
	36h	15380000	15522000	7309400	1.27371e+07	192050000	72982000	111720000	9.73723e+07	1782200	1838900	2161000	2.57886e+07
	48h	10535000	12804000	11775000	1.17047e+07	187900000	91876000	104310000	9.89477e+07	1380200	1918200	3368100	2.64035e+07
Omicron		Wildtype			Avg.	LSR-KD			Avg.	LSR-OE			Avg.
	1h	67148	137200	71016	91788	792450	650580	325170	464997	40316	44634	43043	148248
	4h	361420	245850	292170	299813	840360	1296400	1906500	1.08577e+06	76642	76126	78152	329172
	8h	478900	917260	883030	759730	5229400	6251300	5024500	4.31623e+06	117720	66195	117850	1.1545e+06
	24h	1002500	1948700	1650500	1533900	16716000	8516200	17397000	11040775	262020	384930	354090	3.01045e+06
	36h	2391600	1428700	1714300	1.84487e+06	17204000	17125000	11468000	1.19105e+07	422540	267330	306160	3.22662e+06
	48h	1461100	1931800	1907700	1.76687e+06	16121000	10597000	15658000	1.10357e+07	300490	248780	527970	3.02824e+06
XBB		Wildtype			Avg.	LSR-KD			Avg.	LSR-OE			Avg.
	1h	145140	121860	87148	118049	530660	494620	250050	348345	21615	44880	64669	119877
	4h	367520	456930	371400	398617	1524000	967720	1747900	1.15956e+06	107020	79034	172130	379436
	8h	1740800	1140100	1295900	1.39227e+06	4363900	4454100	6467700	4.16949e+06	317980	272590	221690	1.24544e+06
	24h	1335200	2399000	3143600	2292600	25436000	16222000	13011000	14240400	560110	194150	450470	3.86128e+06
	36h	2588000	1989500	2094500	2224000	13425000	23634000	18146000	14357250	249480	607030	353430	3.8918e+06
	48h	1348600	1808100	3630300	2.26233e+06	16779000	20226000	14556000	1.34558e+07	485590	439750	279820	3.66525e+06
