# Supplementary material for: Tight junction protein LSR is a host defense factor against SARS-CoV-2 infection in the small intestine
Source: EMBO J. 2024 Oct 23;43(23):6124–51. doi: 10.1038/s44318-024-00281-4 (PMC11612383; doi:10.1038/s44318-024-00281-4)
Supplement: Supplementary file 13 — Figure EV1-4 Source Data [file 44318_2024_281_MOESM13_ESM.zip › Figure EV2/EV2D.xlsx]

## Sheet: Sheet1
VSV-SARS-CoV-2		Wildtype			Avg.	LSR-KD			Avg.	LSR-OE			Avg.
	1h	0.7	0.5	0.5	0.566667	0.7	0.5	0.9	0.666667	0.7	0.5	0.5	0.591667
	4h	0.9	1.1	1.1	1.03333	0.9	1.1	1.1	1.03333	0.7	0.9	0.9	0.883333
	8h	3.9	3.7	3.9	3.83333	4.7	4.5	4.7	4.43333	2.9	2.5	2.5	3.08333
	24h	5.1	4.9	5.3	5.1	6.1	6.3	5.9	5.85	3.9	4.1	4.1	4.4875
	36h	5.1	4.9	5.3	5.1	6.3	6.1	6.1	5.9	4.1	3.9	4.3	4.55
	48h	5.3	5.1	5.1	5.16667	5.1	5.3	5.3	5.21667	4.1	4.3	3.9	4.37917
SARS-CoV-2 WT		Wildtype			Avg.	LSR-KD			Avg.	LSR-OE			Avg.
	1h	0.7	0.5	0.7	0.633333	0.7	0.9	0.7	0.733333	0.7	0.5	0.5	0.608333
	4h	0.9	1.1	0.9	0.966667	0.9	0.9	0.7	0.866667	0.7	0.7	0.5	0.691667
	8h	3.7	3.5	3.3	3.5	4.9	5.1	4.7	4.55	2.7	2.5	2.5	3.0625
	24h	5.3	5.5	5.7	5.5	6.3	6.7	6.5	6.25	4.3	4.5	4.3	4.8375
	36h	5.1	5.3	5.3	5.23333	6.3	6.7	6.3	6.13333	4.3	4.5	4.7	4.90833
	48h	5.1	5.1	5.3	5.16667	5.9	6.1	5.7	5.71667	3.9	4.5	4.3	4.60417
Omicron		Wildtype			Avg.	LSR-KD			Avg.	LSR-OE			Avg.
	1h	0.7	0.7	0.7	0.7	0.7	0.9	0.7	0.75	0.7	0.5	0.7	0.6625
	4h	0.9	1.1	1.7	1.23333	0.9	1.9	1.1	1.28333	0.7	0.5	0.7	0.795833
	8h	3.3	3.1	3.3	3.23333	3.7	4.3	4.1	3.83333	1.7	1.9	1.7	2.28333
	24h	4.1	4.3	4.5	4.3	5.1	5.3	5.5	5.05	3.7	3.5	3.3	3.8875
	36h	4.3	4.5	4.5	4.43333	5.3	5.5	5.3	5.13333	3.5	3.5	3.3	3.85833
	48h	4.3	4.7	4.5	4.5	5.1	4.9	5.3	4.95	3.7	3.5	3.7	3.9625
XBB		Wildtype			Avg.	LSR-KD			Avg.	LSR-OE			Avg.
	1h	0.7	0.5	0.5	0.566667	0.7	0.7	0.5	0.616667	0.7	0.5	0.5	0.579167
	4h	0.9	0.7	0.9	0.833333	0.9	0.9	0.9	0.883333	0.7	0.5	0.5	0.645833
	8h	3.1	3.7	3.3	3.36667	4.1	4.5	4.5	4.11667	2.3	1.9	2.1	2.60417
	24h	4.7	4.7	4.5	4.63333	5.3	5.7	5.5	5.28333	3.7	4.1	3.7	4.19583
	36h	4.5	4.3	4.7	4.5	5.3	5.3	5.5	5.15	3.9	3.9	3.7	4.1625
	48h	4.3	4.3	4.5	4.36667	5.1	5.3	5.1	4.96667	3.9	3.7	4.1	4.16667
