# Supplementary material for: Tight junction protein LSR is a host defense factor against SARS-CoV-2 infection in the small intestine
Source: EMBO J. 2024 Oct 23;43(23):6124–51. doi: 10.1038/s44318-024-00281-4 (PMC11612383; doi:10.1038/s44318-024-00281-4)
Supplement: Supplementary file 13 — Figure EV1-4 Source Data [file 44318_2024_281_MOESM13_ESM.zip › Figure EV2/EV2E/EV2E.xlsx]

## Sheet: Sheet1
		Control	1 μg Lsr	0.5 μg Lsr	0.1 μg Lsr
		53.586	30.49	30.119	44.809
		48.139	28.946	30.549	40.189
		47.605	28.65	27.831	59.238
	Avg.	49.7767	29.362	29.4997	48.0787
	p-Value		0.000513262	0.000630375	0.79278
