# Supplementary material for: Tight junction protein LSR is a host defense factor against SARS-CoV-2 infection in the small intestine
Source: EMBO J. 2024 Oct 23;43(23):6124–51. doi: 10.1038/s44318-024-00281-4 (PMC11612383; doi:10.1038/s44318-024-00281-4)
Supplement: Supplementary file 13 — Figure EV1-4 Source Data [file 44318_2024_281_MOESM13_ESM.zip › Figure EV2/EV2F.xlsx]

## Sheet: Sheet1
		Wildtype	LSR-KD	LSR-OE
		22885000	133775000	8078810
		41276600	178782000	5515470
		17895600	90805600	3399010
	Avg.	27352400	134454200	5664430
	p-Value		0.0153397	0.0400695
