# Supplementary material for: Tight junction protein LSR is a host defense factor against SARS-CoV-2 infection in the small intestine
Source: EMBO J. 2024 Oct 23;43(23):6124–51. doi: 10.1038/s44318-024-00281-4 (PMC11612383; doi:10.1038/s44318-024-00281-4)
Supplement: Supplementary file 13 — Figure EV1-4 Source Data [file 44318_2024_281_MOESM13_ESM.zip › Figure EV2/EV2H.xlsx]

## Sheet: Sheet1
		Wildtype			Avg.	LSR-KD			Avg.	p-Value	LSR-OE			Avg.	p-Value
	VSV-SARS-CoV-2	11153004	16761643	20071764	1.59955e+07	166582567	9.29339e+07	179838869	1.46452e+08	0.00862344	1799951	2448186	2237692	2161943	0.00608602
	SARS-CoV-2 WT	4975760	3370865	6713846	5020157	69947363	43771840	41481961	5.17337e+07	0.00704274	821717	690752	376112	629527	0.0107695
	Omicron	3861666	4352294	3158201	3.79072e+06	39076401	41577671	28618693	36424255	0.00121019	734842	1326791	619329	893654	0.00211617
	XBB	2238569	1450827	1574264	1.75455e+06	14235622	11645123	24990902	1.69572e+07	0.0205793	394089	434121	319406	382539	0.00513466
