# Supplementary material for: Tight junction protein LSR is a host defense factor against SARS-CoV-2 infection in the small intestine
Source: EMBO J. 2024 Oct 23;43(23):6124–51. doi: 10.1038/s44318-024-00281-4 (PMC11612383; doi:10.1038/s44318-024-00281-4)
Supplement: Supplementary file 13 — Figure EV1-4 Source Data [file 44318_2024_281_MOESM13_ESM.zip › Figure EV2/EV2I/EV2I.xlsx]

## Sheet: Sheet1
		WT	Lsrvill KO
		13	19
		15	22
		13	17
		12	20
		10	21
		11	20
		12	18
		12	18
	Avg.	12.25	19.375
	p-Value		3.5533e-07
