# Supplementary material for: Tight junction protein LSR is a host defense factor against SARS-CoV-2 infection in the small intestine
Source: EMBO J. 2024 Oct 23;43(23):6124–51. doi: 10.1038/s44318-024-00281-4 (PMC11612383; doi:10.1038/s44318-024-00281-4)
Supplement: Supplementary file 13 — Figure EV1-4 Source Data [file 44318_2024_281_MOESM13_ESM.zip › Figure EV2/EV2J.xlsx]

## Sheet: Sheet1
		WT								Avg.	LSR vill KO								Avg.	p-Value
	Il2	1.21439	0.724781	1.75961	0.784767	0.52878	0.546283	0.79881	1.64258	1	2.64051	2.70841	3.58983	3.78212	2.21998	2.50537	2.71302	2.40392	2.8204	6.67626e-06
	Il6	1.23476	0.930663	1.42501	1.41993	1.08169	0.660786	0.690514	0.556641	1	2.01755	2.46745	1.75285	3.71892	2.99545	1.33231	2.72962	2.22464	2.40485	0.000276487
	Il12	0.698047	1.17484	1.6406	1.17178	1.06116	0.93559	0.671938	0.646047	1	2.57205	2.30171	2.17874	3.98341	1.99475	5.49545	5.4728	5.43377	3.67909	0.000385168
	Cxcl10	1.05282	1.00151	0.847381	1.39774	0.862761	1.20075	0.734403	0.902629	1	1.5455	1.82161	2.69956	2.24075	1.85025	2.1437	3.61162	2.43222	2.29315	9.90368e-05
	Tnfα	0.853708	1.08229	0.976915	1.25147	0.821301	1.14344	0.783477	1.08739	1	2.79782	1.83602	1.74874	2.14878	1.93426	2.01959	1.58657	1.75803	1.97873	9.35658e-06
	Ifnα	1.73563	1.04726	1.78144	0.481991	0.435706	0.549173	0.80386	1.16495	1	2.2528	1.87837	2.6643	2.12527	2.29199	2.16722	2.14411	1.74428	2.15854	8.77509e-05
	Ifnγ	1.38519	1.2136	1.02774	1.4265	0.576834	0.738341	0.598878	1.03293	1	1.2503	2.04467	1.98769	2.42751	2.02388	1.70667	2.48057	3.77195	2.21165	0.000868487
