# Supplementary material for: Tight junction protein LSR is a host defense factor against SARS-CoV-2 infection in the small intestine
Source: EMBO J. 2024 Oct 23;43(23):6124–51. doi: 10.1038/s44318-024-00281-4 (PMC11612383; doi:10.1038/s44318-024-00281-4)
Supplement: Supplementary file 13 — Figure EV1-4 Source Data [file 44318_2024_281_MOESM13_ESM.zip › Figure EV2/EV2K/EV2K.xlsx]

## Sheet: Sheet1
		Wildtype	LSR-KD
		7.93	25.89
		5.61	18.91
		6.37	11.21
		7.29	16.68
		3.47	11.29
		6.08	18.47
	Avg.	6.125	17.075
	p-Value		0.000845113
