# Supplementary material for: Tight junction protein LSR is a host defense factor against SARS-CoV-2 infection in the small intestine
Source: EMBO J. 2024 Oct 23;43(23):6124–51. doi: 10.1038/s44318-024-00281-4 (PMC11612383; doi:10.1038/s44318-024-00281-4)
Supplement: Supplementary file 13 — Figure EV1-4 Source Data [file 44318_2024_281_MOESM13_ESM.zip › Figure EV2/EV2L.xlsx]

## Sheet: Sheet1
		Wildtype	LsrvillKO
		12500000	133000000
		9920000	341000000
		13800000	127000000
		9230000	117000000
		16200000	152000000
		5830000	95115312
	Avg.	1.12467e+07	160852552
	p-Value		0.00229216
