# Supplementary material for: Tight junction protein LSR is a host defense factor against SARS-CoV-2 infection in the small intestine
Source: EMBO J. 2024 Oct 23;43(23):6124–51. doi: 10.1038/s44318-024-00281-4 (PMC11612383; doi:10.1038/s44318-024-00281-4)
Supplement: Supplementary file 13 — Figure EV1-4 Source Data [file 44318_2024_281_MOESM13_ESM.zip › Figure EV2/EV2M.xlsx]

## Sheet: Sheet1
		Wildtype	LsrvillKO
		719218	202949
		777579	1368103
		495386	154860
		474146	543536
		678271	500940
		147671	495989
	Avg.	548712	544396
	p-Value		0.983337
