# Supplementary material for: Tight junction protein LSR is a host defense factor against SARS-CoV-2 infection in the small intestine
Source: EMBO J. 2024 Oct 23;43(23):6124–51. doi: 10.1038/s44318-024-00281-4 (PMC11612383; doi:10.1038/s44318-024-00281-4)
Supplement: Supplementary file 13 — Figure EV1-4 Source Data [file 44318_2024_281_MOESM13_ESM.zip › Figure EV2/EV2N/EV2N.xlsx]

## Sheet: Sheet1
		Wildtype						Avg.	LSR-OE						Avg.	p-Value
	Duodenum	13.049	17.269	11.007	12.458	16.934	14.074	14.1318	5.133	7.278	4.625	4.583	5.197	5.153	5.32817	1.18367e-05
	Jejunum	11.714	12.6	13.933	17.165	18.021	17.472	15.1508	7.016	5.361	4.854	5.19	3.291	3.936	4.94133	8.83396e-06
	Ileum	17.47	13.789	16.373	14.888	12.878	15.2	15.0997	7.474	5.062	3.55	6.349	4.129	5.855	5.40317	8.31929e-07
