# Supplementary material for: Tight junction protein LSR is a host defense factor against SARS-CoV-2 infection in the small intestine
Source: EMBO J. 2024 Oct 23;43(23):6124–51. doi: 10.1038/s44318-024-00281-4 (PMC11612383; doi:10.1038/s44318-024-00281-4)
Supplement: Supplementary file 13 — Figure EV1-4 Source Data [file 44318_2024_281_MOESM13_ESM.zip › Figure EV2/EV2O.xlsx]

## Sheet: Sheet1
		Wildtype	LSR-KD	LSR-OE
		5237650	38322300	763983
		6986860	56154300	703512
		4044320	17152300	1191940
	Avg.	5.42294e+06	3.72096e+07	886478
	p-Value		0.0482314	0.00640476
