# Supplementary material for: Tight junction protein LSR is a host defense factor against SARS-CoV-2 infection in the small intestine
Source: EMBO J. 2024 Oct 23;43(23):6124–51. doi: 10.1038/s44318-024-00281-4 (PMC11612383; doi:10.1038/s44318-024-00281-4)
Supplement: Supplementary file 13 — Figure EV1-4 Source Data [file 44318_2024_281_MOESM13_ESM.zip › Figure EV3/EV3A/EV3A.xlsx]

## Sheet: Sheet1
		Control			Avg.		LSR-KD		Avg.	p-Value
	Total	0.998088	1.07559	0.92632	1	1.08656	1.17722	1.00043	1.08807	0.257813
	Membrance	0.963186	0.96125	1.07556	1	0.921331	1.11196	1.05198	1.02843	0.696504
