# Supplementary material for: Tight junction protein LSR is a host defense factor against SARS-CoV-2 infection in the small intestine
Source: EMBO J. 2024 Oct 23;43(23):6124–51. doi: 10.1038/s44318-024-00281-4 (PMC11612383; doi:10.1038/s44318-024-00281-4)
Supplement: Supplementary file 13 — Figure EV1-4 Source Data [file 44318_2024_281_MOESM13_ESM.zip › Figure EV3/EV3C.xlsx]

## Sheet: Sheet1
		Wildtype	LSR-KD		Avg.				Avg.	p-Value
	Control	7965520	11918000	7437530	9.10702e+06	80110600	98939600	175612000	1.18221e+08	0.0202678
	Neuraminidase V	1936310	897433	1639520	1.49109e+06	10041200	7599010	6243160	7.96112e+06	0.00496141
	Heparin sulfate	1015340	1548710	2979530	1847860	10284800	6019880	15334900	1.05465e+07	0.0342813
