# Supplementary material for: Tight junction protein LSR is a host defense factor against SARS-CoV-2 infection in the small intestine
Source: EMBO J. 2024 Oct 23;43(23):6124–51. doi: 10.1038/s44318-024-00281-4 (PMC11612383; doi:10.1038/s44318-024-00281-4)
Supplement: Supplementary file 13 — Figure EV1-4 Source Data [file 44318_2024_281_MOESM13_ESM.zip › Figure EV3/EV3F.xlsx]

## Sheet: Sheet1
		ACE2	ACE2+LSR
		17309500	2317960
		9723600	1785000
		16833600	4051840
	Avg.	1.46222e+07	2.71827e+06
	p-Value		0.00948966
