# Supplementary material for: Tight junction protein LSR is a host defense factor against SARS-CoV-2 infection in the small intestine
Source: EMBO J. 2024 Oct 23;43(23):6124–51. doi: 10.1038/s44318-024-00281-4 (PMC11612383; doi:10.1038/s44318-024-00281-4)
Supplement: Supplementary file 13 — Figure EV1-4 Source Data [file 44318_2024_281_MOESM13_ESM.zip › Figure EV4/EV4A.xlsx]

## Sheet: Sheet1
		0 μg/ml CRD1	5 μg/ml CRD1	10 μg/ml CRD1	20 μg/ml CRD1
		12596300	6572810	1485740	1207750
		6832440	7845260	1862920	1019960
		7074940	5625780	4257960	752542
	Avg.	8834560	6.68128e+06	2535540	993417
	p-Value		0.339883	0.0384387	0.0141935
