# Supplementary material for: Tight junction protein LSR is a host defense factor against SARS-CoV-2 infection in the small intestine
Source: EMBO J. 2024 Oct 23;43(23):6124–51. doi: 10.1038/s44318-024-00281-4 (PMC11612383; doi:10.1038/s44318-024-00281-4)
Supplement: Supplementary file 13 — Figure EV1-4 Source Data [file 44318_2024_281_MOESM13_ESM.zip › Figure EV4/EV4C.xlsx]

## Sheet: Sheet1
		0 μg/ml CRD1	5 μg/ml CRD1	10 μg/ml CRD1	20 μg/ml CRD1
		8308300	2078700	2243000	849710
		10494000	1857700	741850	1523600
		10026000	1655600	1151200	1416500
	Avg.	9.60943e+06	1864000	1.37868e+06	1263270
	p-Value		0.000330354	0.000506749	0.000278066
