# Supplementary material for: Tight junction protein LSR is a host defense factor against SARS-CoV-2 infection in the small intestine
Source: EMBO J. 2024 Oct 23;43(23):6124–51. doi: 10.1038/s44318-024-00281-4 (PMC11612383; doi:10.1038/s44318-024-00281-4)
Supplement: Supplementary file 13 — Figure EV1-4 Source Data [file 44318_2024_281_MOESM13_ESM.zip › Figure EV4/EV4D.xlsx]

## Sheet: Sheet1
		0 μg/ml CRD1	2.5 μg/ml CRD1	5 μg/ml CRD1	10 μg/ml CRD1	20 μg/ml CRD1	40 μg/ml CRD1
		0.938631	0.976727	0.995482	0.996361	0.996361	0.958558
		0.974344	0.988923	1.02182	1.07164	1.05359	0.962307
		1.03211	1.08876	1.09774	1.04479	1.04306	1.10672
		1.02185	1.0369	1.02018	1.00068	1.06199	0.99208
		0.968384	0.984878	1.02294	1.00518	0.998834	0.936982
		1.01543	0.97049	1.04784	1.05671	1.00632	0.972776
		1.05604	1.07301	1.00349	1.06868	1.09429	0.949275
		0.99321	1.05481	0.998125	1.01254	1.02237	0.943402
	Avg.	1	1.02181	1.02595	1.03207	1.0346	0.977763
	p-Value		0.327575	0.172592	0.0902604	0.0798131	0.364204
