# Supplementary material for: Tight junction protein LSR is a host defense factor against SARS-CoV-2 infection in the small intestine
Source: EMBO J. 2024 Oct 23;43(23):6124–51. doi: 10.1038/s44318-024-00281-4 (PMC11612383; doi:10.1038/s44318-024-00281-4)
Supplement: Supplementary file 13 — Figure EV1-4 Source Data [file 44318_2024_281_MOESM13_ESM.zip › Figure EV4/EV4E.xlsx]

## Sheet: Sheet1
		PBS	CRD1
		57464700	7274320
		33063400	5227190
		48511000	6496030
	Avg.	4.63464e+07	6.33251e+06
	p-Value		0.00500812
