# Supplementary material for: Tight junction protein LSR is a host defense factor against SARS-CoV-2 infection in the small intestine
Source: EMBO J. 2024 Oct 23;43(23):6124–51. doi: 10.1038/s44318-024-00281-4 (PMC11612383; doi:10.1038/s44318-024-00281-4)
Supplement: Supplementary file 13 — Figure EV1-4 Source Data [file 44318_2024_281_MOESM13_ESM.zip › Figure EV4/EV4F.xlsx]

## Sheet: Sheet1
		Control			Avg.	CRD1			Avg.	p-Value
	SARS-CoV-2 WT	15372000	10780000	9761100	1.1971e+07	619820	1375000	1128100	1.04097e+06	0.00327961
	Omicron	4325100	4219600	10127000	6223900	563070	401690	893940	619567	0.0457673
	XBB	3229100	7893000	4673000	5.26503e+06	310600	732850	272760	438737	0.0253235
